# Supplementary material for: Descriptions of five new species in Entoloma subgenus Claudopus from China, with molecular phylogeny of Entoloma s.l
Source: MycoKeys. 2019 Dec 5;61:1–26. doi: 10.3897/mycokeys.61.46446 (PMC6908510; doi:10.3897/mycokeys.61.46446)
Supplement: XML Treatment for Entoloma flabellatum [file mycokeys.61.46446-treatment2.xml]

<!DOCTYPE tp:taxon-treatment
  PUBLIC "-//TaxonX//DTD Taxonomic Treatment Publishing DTD v0 20100105//EN" "tax-treatment-NSO.dtd">
<tp:taxon-treatment xmlns:tp="http://www.plazi.org/taxpub"><tp:treatment-meta><kwd-group><label>Taxon classification</label><kwd><named-content xmlns:xlink="http://www.w3.org/1999/xlink" content-type="kingdom">Fungi</named-content></kwd><kwd><named-content xmlns:xlink="http://www.w3.org/1999/xlink" content-type="order">Agaricales</named-content></kwd><kwd><named-content xmlns:xlink="http://www.w3.org/1999/xlink" content-type="family">Entolomataceae</named-content></kwd></kwd-group><mixed-citation publication-type="journal"><person-group><name><surname>He</surname><given-names>Xiao-Lan</given-names></name><name><surname>Horak</surname><given-names>Egon</given-names></name><name><surname>Wang</surname><given-names>Di</given-names></name><name><surname>Li</surname><given-names>Tai-Hui</given-names></name><name><surname>Peng</surname><given-names>Wei-Hong</given-names></name><name><surname>Gan</surname><given-names>Bing-Cheng</given-names></name></person-group><article-title>Descriptions of five new species in <italic><tp:taxon-name><tp:taxon-name-part taxon-name-part-type="genus" reg="Entoloma">Entoloma</tp:taxon-name-part></tp:taxon-name></italic> subgenus <italic><tp:taxon-name><tp:taxon-name-part taxon-name-part-type="genus" reg="Entoloma"/><tp:taxon-name-part taxon-name-part-type="subgenus" reg="Claudopus">Claudopus</tp:taxon-name-part></tp:taxon-name></italic> from China, with molecular phylogeny of <italic><tp:taxon-name><tp:taxon-name-part taxon-name-part-type="genus" reg="Entoloma">Entoloma</tp:taxon-name-part></tp:taxon-name></italic> s.l.</article-title><source>MycoKeys</source><day>05</day><month>12</month><year>2019</year><volume>61</volume><fpage>1</fpage><lpage>26</lpage><pub-id pub-id-type="doi">10.3897/mycokeys.61.46446</pub-id></mixed-citation></tp:treatment-meta><tp:nomenclature><label>2.</label><tp:taxon-name><object-id xmlns:xlink="http://www.w3.org/1999/xlink" content-type="arpha" xlink:type="simple">2A16A9B8-E65B-5D10-846D-9B0B0BAAD03D</object-id>
              <tp:taxon-name-part taxon-name-part-type="genus" reg="Entoloma">Entoloma</tp:taxon-name-part>
              <tp:taxon-name-part taxon-name-part-type="species" reg="flabellatum">flabellatum</tp:taxon-name-part>
              <object-id xmlns:xlink="http://www.w3.org/1999/xlink" content-type="mycobank" xlink:type="simple">817516</object-id>
            </tp:taxon-name><tp:taxon-authority>Xiao L. He &amp; E. Horak</tp:taxon-authority><tp:taxon-status xmlns:xlink="http://www.w3.org/1999/xlink" xlink:type="simple">sp. nov.</tp:taxon-status><xref ref-type="fig" rid="F1">Figures 1c, d</xref><xref ref-type="fig" rid="F3">, 3</xref></tp:nomenclature><tp:treatment-sec sec-type="material" id="SECID0EYKAG"><title>Type.</title><p>China. Guizhou Prov., Leishan County, Leigong Mountain, ca. 1600 m elev., <named-content xmlns:xlink="http://www.w3.org/1999/xlink" content-type="dwc:verbatimCoordinates" xlink:type="simple"><named-content content-type="geo-json" specific-use="{&#34;type&#34;:&#34;Point&#34;,&#34;coordinates&#34;:[108.200000,26.366667]}" id="NCID0EBLAG" xlink:type="simple">26°22'N, 108°12'E</named-content></named-content>, on decaying stump of fagalean tree, 19 July 2014, <italic>X.L. He</italic> (<italic><abbrev xmlns:xlink="http://www.w3.org/1999/xlink" content-type="institution" xlink:title="Mycological Herbarium of Soil and Fertilizer Institute, Sichuan Academy of Agricultural Sciences" id="ABBRID0EJLAG" xlink:type="simple">SAAS</abbrev> 1080</italic>, holotype; <italic>ZT 13612</italic>, isotype).</p></tp:treatment-sec><tp:treatment-sec sec-type="Sequences ex holotype" id="SECID0ERLAG"><title>Sequences ex holotype.</title><p><ext-link xmlns:xlink="http://www.w3.org/1999/xlink" ext-link-type="gen" xlink:href="KU312115" xlink:type="simple">KU312115</ext-link> (ITS), <ext-link xmlns:xlink="http://www.w3.org/1999/xlink" ext-link-type="gen" xlink:href="KU534217" xlink:type="simple">KU534217</ext-link> (nLSU), <ext-link xmlns:xlink="http://www.w3.org/1999/xlink" ext-link-type="gen" xlink:href="KU534470" xlink:type="simple">KU534470</ext-link> (RPB2).</p></tp:treatment-sec><tp:treatment-sec sec-type="etymology" id="SECID0EWLAG"><title>Etymology.</title><p><italic><tp:taxon-name><tp:taxon-name-part taxon-name-part-type="genus" reg="Entoloma"/><tp:taxon-name-part taxon-name-part-type="species" reg="flabellatum">flabellatum</tp:taxon-name-part></tp:taxon-name></italic> (Lat.), referring to the fan-like shape of the basidiomes.</p></tp:treatment-sec><tp:treatment-sec sec-type="diagnosis" id="SECID0EGMAG"><title>Diagnosis.</title><p><italic><tp:taxon-name><tp:taxon-name-part taxon-name-part-type="genus" reg="Entoloma">Entoloma</tp:taxon-name-part> <tp:taxon-name-part taxon-name-part-type="species" reg="flabellatum">flabellatum</tp:taxon-name-part></tp:taxon-name></italic> is separated from the sympatric <italic><tp:taxon-name><tp:taxon-name-part taxon-name-part-type="genus" reg="Entoloma">E.</tp:taxon-name-part> <tp:taxon-name-part taxon-name-part-type="species" reg="pleurotoides">pleurotoides</tp:taxon-name-part></tp:taxon-name></italic> by the more heterodiametric basidiospores.</p><p>Pileus 5–15 mm, conchate, broadly convex, becoming applanate with age, entirely matted-tomentose to matted-appressed fibrillose, membranous, whitish at first, becoming orange-white, yellowish-white to pale pinkish with age, weakly hygrophanous, non-striate to minutely sulcate-striate towards margin, dry. Lamellae 6–15, with 2–3 tiers of lamellulae, adnexed, distant, narrow, ventricose, up to 1.5 mm wide, white at first, becoming pinkish with age, entire edges concolorous. Stipe 1–2.5 × 0.5–1 mm, lateral, strongly reduced, pale grey-brown, covered with minute pale grey fibrils, base with white mycelium and prominent white rhizoids. Context thin, unchanging. Odour and taste not distinctive.</p><p>Basidiospores 8–10.5 (11) × 6–7 (7.5) µm (<italic>x</italic> = 8.9 ± 0.3 × 6.4 ± 0.3 µm), Q = 1.26–1.52, <bold><italic>Q</italic></bold> = 1.38 ± 0.04, 5–7-angled, heterodiametric in profile view. Basidia 28–38 × 7–8 µm, slender clavate, 4-spored, clampless. Lamellar edge fertile. Cheilocystidia, pleurocystidia and caulocystidia absent. Pileipellis a cutis composed of cylindrical hyphae, terminal cells (25–) 30–80 × 6–10 µm, repent or slightly uplifted, subclavate, non-gelatinised walls thin, smooth or minutely encrusted with yellowish pigment, subpellis composed of short-celled cylindrical hyphae, 6–20 µm diam. Oleiferous hyphae absent. Clamp connections present in pileipellis.</p></tp:treatment-sec><tp:treatment-sec sec-type="habitat" id="SECID0EKNAG"><title>Habitat.</title><p>On decaying stump of fagalean tree, in bamboo forest.</p></tp:treatment-sec><tp:treatment-sec sec-type="material" id="SECID0EPNAG"><title>Additional materials examined.</title><p>China. Guizhou Prov., Leishan County, Leigong Mountain, ca. 1600 m elev., <named-content xmlns:xlink="http://www.w3.org/1999/xlink" content-type="dwc:verbatimCoordinates" xlink:type="simple"><named-content content-type="geo-json" specific-use="{&#34;type&#34;:&#34;Point&#34;,&#34;coordinates&#34;:[108.200000,26.366667]}" id="NCID0EYNAG" xlink:type="simple">26°22'N, 108°12'E</named-content></named-content>, on decaying stump of fagalean tree, 18 July 2014, <italic>X.L. He</italic> (<italic><abbrev xmlns:xlink="http://www.w3.org/1999/xlink" content-type="institution" xlink:title="Mycological Herbarium of Soil and Fertilizer Institute, Sichuan Academy of Agricultural Sciences" id="ABBRID0EAOAG" xlink:type="simple">SAAS</abbrev> 1501</italic>, <italic>ZT 13605</italic>).</p></tp:treatment-sec><tp:treatment-sec sec-type="remarks" id="SECID0EIOAG"><title>Remarks.</title><p><italic><tp:taxon-name><tp:taxon-name-part taxon-name-part-type="genus" reg="Entoloma">Entoloma</tp:taxon-name-part> <tp:taxon-name-part taxon-name-part-type="species" reg="flabellatum">flabellatum</tp:taxon-name-part></tp:taxon-name></italic> is distinguished by the small and pleurotoid basidiomes, prominent white rhizoids attached to the rudimentary lateral stipe and (5–) 6-angled basidiospores measuring 7.5–8.5 × 5.5–6.5 µm. The basidiomes are white at first but gradually change to yellowish or orange with age.</p><p>Numerous species of <italic><tp:taxon-name><tp:taxon-name-part taxon-name-part-type="genus" reg="Claudopus">Claudopus</tp:taxon-name-part></tp:taxon-name></italic> recorded from SE-Asia and Australasia are characterised by white basidiomes, cf. <xref ref-type="bibr" rid="B14">Horak (1980)</xref>, <xref ref-type="bibr" rid="B23">Manimohan et al. (2002)</xref>, <xref ref-type="bibr" rid="B31">Noordeloos (2004)</xref>, <xref ref-type="bibr" rid="B21">Largent et al. (2011)</xref> and <xref ref-type="bibr" rid="B32">Noordeloos and Gates (2012)</xref>. The Chinese <italic><tp:taxon-name><tp:taxon-name-part taxon-name-part-type="genus" reg="Entoloma">E.</tp:taxon-name-part> <tp:taxon-name-part taxon-name-part-type="species" reg="flabellatum">flabellatum</tp:taxon-name-part></tp:taxon-name></italic> closely resembles the following three taxa recently described from Australia viz. <italic><tp:taxon-name><tp:taxon-name-part taxon-name-part-type="genus" reg="Entoloma">E.</tp:taxon-name-part> <tp:taxon-name-part taxon-name-part-type="species" reg="pitereka">pitereka</tp:taxon-name-part></tp:taxon-name></italic> which differs by larger basidiospores (8–12 × 6–8 µm, <xref ref-type="bibr" rid="B32">Noordeloos and Gates 2012</xref>), spermatic odour and nutty taste. In addition, the ecology of <italic><tp:taxon-name><tp:taxon-name-part taxon-name-part-type="genus" reg="Entoloma">E.</tp:taxon-name-part> <tp:taxon-name-part taxon-name-part-type="species" reg="flabellatum">flabellatum</tp:taxon-name-part></tp:taxon-name></italic> and <italic><tp:taxon-name><tp:taxon-name-part taxon-name-part-type="genus" reg="Entoloma">E.</tp:taxon-name-part> <tp:taxon-name-part taxon-name-part-type="species" reg="pitereka">pitereka</tp:taxon-name-part></tp:taxon-name></italic> differs distinctly: <italic><tp:taxon-name><tp:taxon-name-part taxon-name-part-type="genus" reg="Entoloma">E.</tp:taxon-name-part> <tp:taxon-name-part taxon-name-part-type="species" reg="pitereka">pitereka</tp:taxon-name-part></tp:taxon-name></italic> is reported to occur on rotten wood-bark in wet <italic><tp:taxon-name><tp:taxon-name-part taxon-name-part-type="genus" reg="Eucalyptus">Eucalyptus</tp:taxon-name-part></tp:taxon-name></italic> forest, while <italic><tp:taxon-name><tp:taxon-name-part taxon-name-part-type="genus" reg="Entoloma">E.</tp:taxon-name-part> <tp:taxon-name-part taxon-name-part-type="species" reg="flabellatum">flabellatum</tp:taxon-name-part></tp:taxon-name></italic> is found on rotten wood-bark in subtropical bamboo forest of SW-China. <italic><tp:taxon-name><tp:taxon-name-part taxon-name-part-type="genus" reg="Claudopus">C.</tp:taxon-name-part> <tp:taxon-name-part taxon-name-part-type="species" reg="minutoincanus">minutoincanus</tp:taxon-name-part></tp:taxon-name></italic> is also similar to the Chinese <italic><tp:taxon-name><tp:taxon-name-part taxon-name-part-type="genus" reg="Entoloma">E.</tp:taxon-name-part> <tp:taxon-name-part taxon-name-part-type="species" reg="flabellatum">flabellatum</tp:taxon-name-part></tp:taxon-name></italic>, but is distinguished by more isodiameteric basidiospores (7.4–11.4 × 6.3–9.6 μm, Q = 1.08–1.44, <xref ref-type="bibr" rid="B21">Largent et al. 2011</xref>). In addition, the RPB2 sequence of <italic><tp:taxon-name><tp:taxon-name-part taxon-name-part-type="genus" reg="Entoloma">E.</tp:taxon-name-part> <tp:taxon-name-part taxon-name-part-type="species" reg="flabellatum">flabellatum</tp:taxon-name-part></tp:taxon-name></italic> is 97% identical to that of <italic><tp:taxon-name><tp:taxon-name-part taxon-name-part-type="genus" reg="Claudopus">C.</tp:taxon-name-part> <tp:taxon-name-part taxon-name-part-type="species" reg="minutoincanus">minutoincanus</tp:taxon-name-part></tp:taxon-name></italic>, indicating that they are closely related, but separate species. Macroscopically and microscopically <italic><tp:taxon-name><tp:taxon-name-part taxon-name-part-type="genus" reg="Claudopus">C.</tp:taxon-name-part> <tp:taxon-name-part taxon-name-part-type="species" reg="viscosus">viscosus</tp:taxon-name-part></tp:taxon-name></italic> is difficult to separate from <italic><tp:taxon-name><tp:taxon-name-part taxon-name-part-type="genus" reg="Entoloma">E.</tp:taxon-name-part> <tp:taxon-name-part taxon-name-part-type="species" reg="flabellatum">flabellatum</tp:taxon-name-part></tp:taxon-name></italic>. However, apart from different size of the basidiospores, the RPB2 sequences of the two species have no significant molecular similarity and thus indicate to represent different and not closely related species (Fig. <xref ref-type="fig" rid="F9">9</xref>).</p><fig id="F3" position="float" orientation="portrait"><object-id xmlns:xlink="http://www.w3.org/1999/xlink" content-type="doi" xlink:type="simple">10.3897/mycokeys.61.46446.figure3</object-id><object-id xmlns:xlink="http://www.w3.org/1999/xlink" content-type="arpha" xlink:type="simple">114ED740-31DC-54C5-9EC4-A43054D73DE2</object-id><label>Figure 3.</label><caption><p>Microscopic structures of <italic><tp:taxon-name><tp:taxon-name-part taxon-name-part-type="genus" reg="Entoloma">Entoloma</tp:taxon-name-part> <tp:taxon-name-part taxon-name-part-type="species" reg="flabellatum">flabellatum</tp:taxon-name-part></tp:taxon-name></italic> (holotype) <bold>a</bold> Basidiospores <bold>b</bold> Basidia <bold>c</bold> Pileipellis.</p></caption><graphic xmlns:xlink="http://www.w3.org/1999/xlink" xlink:href="mycokeys-61-001-g003.jpg" position="float" orientation="portrait" xlink:type="simple" id="oo_362622.jpg"><uri content-type="original_file" xlink:type="simple">https://binary.pensoft.net/fig/362622</uri></graphic></fig></tp:treatment-sec><tp:treatment-sec><!--Section generated to contain objects referenced in tp:taxon-treatment.--><fig id="F1" position="float" orientation="portrait"><object-id xmlns:xlink="http://www.w3.org/1999/xlink" content-type="doi" xlink:type="simple">10.3897/mycokeys.61.46446.figure1</object-id><object-id xmlns:xlink="http://www.w3.org/1999/xlink" content-type="arpha" xlink:type="simple">ED1EED75-DEB7-5613-AE51-99BC9FB18590</object-id><label>Figure 1.</label><caption><p>Basidiomes of <italic><tp:taxon-name><tp:taxon-name-part taxon-name-part-type="genus" reg="Claudopus">Claudopus</tp:taxon-name-part></tp:taxon-name></italic> species <bold>a</bold> Basidiomes of <italic><tp:taxon-name><tp:taxon-name-part taxon-name-part-type="genus" reg="Entoloma">E.</tp:taxon-name-part> <tp:taxon-name-part taxon-name-part-type="species" reg="conchatum">conchatum</tp:taxon-name-part></tp:taxon-name></italic> on soil (<abbrev xmlns:xlink="http://www.w3.org/1999/xlink" content-type="institution" xlink:title="Mycological Herbarium of Soil and Fertilizer Institute, Sichuan Academy of Agricultural Sciences" id="ABBRID0EP6AE" xlink:type="simple">SAAS</abbrev> 1712) <bold>b</bold> Basidiomes of <italic><tp:taxon-name><tp:taxon-name-part taxon-name-part-type="genus" reg="Entoloma">E.</tp:taxon-name-part> <tp:taxon-name-part taxon-name-part-type="species" reg="conchatum">conchatum</tp:taxon-name-part></tp:taxon-name></italic> on stem of live <italic><tp:taxon-name><tp:taxon-name-part taxon-name-part-type="genus" reg="Pinus">Pinus</tp:taxon-name-part></tp:taxon-name></italic> (<abbrev xmlns:xlink="http://www.w3.org/1999/xlink" content-type="institution" xlink:title="Mycological Herbarium of Soil and Fertilizer Institute, Sichuan Academy of Agricultural Sciences" id="ABBRID0EJAAG" xlink:type="simple">SAAS</abbrev> 1014) <bold>c</bold> Pileus of <italic><tp:taxon-name><tp:taxon-name-part taxon-name-part-type="genus" reg="Entoloma">E.</tp:taxon-name-part> <tp:taxon-name-part taxon-name-part-type="species" reg="flabellatum">flabellatum</tp:taxon-name-part></tp:taxon-name></italic> (<abbrev xmlns:xlink="http://www.w3.org/1999/xlink" content-type="institution" xlink:title="Mycological Herbarium of Soil and Fertilizer Institute, Sichuan Academy of Agricultural Sciences" id="ABBRID0E2AAG" xlink:type="simple">SAAS</abbrev> 1501) <bold>d</bold> Lamellae of <italic><tp:taxon-name><tp:taxon-name-part taxon-name-part-type="genus" reg="Entoloma">E.</tp:taxon-name-part> <tp:taxon-name-part taxon-name-part-type="species" reg="flabellatum">flabellatum</tp:taxon-name-part></tp:taxon-name></italic> (<abbrev xmlns:xlink="http://www.w3.org/1999/xlink" content-type="institution" xlink:title="Mycological Herbarium of Soil and Fertilizer Institute, Sichuan Academy of Agricultural Sciences" id="ABBRID0ENBAG" xlink:type="simple">SAAS</abbrev> 1080) <bold>e</bold> Basidiomes of <italic><tp:taxon-name><tp:taxon-name-part taxon-name-part-type="genus" reg="Claudopus">C.</tp:taxon-name-part> <tp:taxon-name-part taxon-name-part-type="species" reg="gregarious">gregarious</tp:taxon-name-part></tp:taxon-name></italic> on bark-wood of live <italic><tp:taxon-name><tp:taxon-name-part taxon-name-part-type="genus" reg="Castanopsis">Castanopsis</tp:taxon-name-part></tp:taxon-name></italic> (<abbrev xmlns:xlink="http://www.w3.org/1999/xlink" content-type="institution" xlink:title="Mycological Herbarium of Soil and Fertilizer Institute, Sichuan Academy of Agricultural Sciences" id="ABBRID0EGCAG" xlink:type="simple">SAAS</abbrev> 1220) <bold>f</bold> Red droplets on the lamellar edges of <italic><tp:taxon-name><tp:taxon-name-part taxon-name-part-type="genus" reg="Entoloma">E.</tp:taxon-name-part> <tp:taxon-name-part taxon-name-part-type="species" reg="gregarium">gregarium</tp:taxon-name-part></tp:taxon-name></italic> (<abbrev xmlns:xlink="http://www.w3.org/1999/xlink" content-type="institution" xlink:title="Mycological Herbarium of Soil and Fertilizer Institute, Sichuan Academy of Agricultural Sciences" id="ABBRID0EYCAG" xlink:type="simple">SAAS</abbrev> 1493) <bold>g</bold> Basidiomes of <italic><tp:taxon-name><tp:taxon-name-part taxon-name-part-type="genus" reg="Entoloma">E.</tp:taxon-name-part> <tp:taxon-name-part taxon-name-part-type="species" reg="pleurotoides">pleurotoides</tp:taxon-name-part></tp:taxon-name></italic> on decaying bark-wood of <italic><tp:taxon-name><tp:taxon-name-part taxon-name-part-type="genus" reg="Castanopsis">Castanopsis</tp:taxon-name-part></tp:taxon-name></italic> (<abbrev xmlns:xlink="http://www.w3.org/1999/xlink" content-type="institution" xlink:title="Mycological Herbarium of Soil and Fertilizer Institute, Sichuan Academy of Agricultural Sciences" id="ABBRID0ERDAG" xlink:type="simple">SAAS</abbrev> 1215) <bold>h</bold> Basidiomes of <italic><tp:taxon-name><tp:taxon-name-part taxon-name-part-type="genus" reg="Entoloma">E.</tp:taxon-name-part> <tp:taxon-name-part taxon-name-part-type="species" reg="pleurotoides">pleurotoides</tp:taxon-name-part></tp:taxon-name></italic> on bark-wood of live <italic><tp:taxon-name><tp:taxon-name-part taxon-name-part-type="genus" reg="Castanopsis">Castanopsis</tp:taxon-name-part></tp:taxon-name></italic> (<abbrev xmlns:xlink="http://www.w3.org/1999/xlink" content-type="institution" xlink:title="Mycological Herbarium of Soil and Fertilizer Institute, Sichuan Academy of Agricultural Sciences" id="ABBRID0EKEAG" xlink:type="simple">SAAS</abbrev> 1252) <bold>i</bold> Basidiomes of <italic><tp:taxon-name><tp:taxon-name-part taxon-name-part-type="genus" reg="Entoloma">E.</tp:taxon-name-part> <tp:taxon-name-part taxon-name-part-type="species" reg="reductum">reductum</tp:taxon-name-part></tp:taxon-name></italic> on decaying stump of <italic><tp:taxon-name><tp:taxon-name-part taxon-name-part-type="genus" reg="Castanopsis">Castanopsis</tp:taxon-name-part></tp:taxon-name></italic> (holotype, <abbrev xmlns:xlink="http://www.w3.org/1999/xlink" content-type="institution" xlink:title="Mycological Herbarium of Soil and Fertilizer Institute, Sichuan Academy of Agricultural Sciences" id="ABBRID0EDFAG" xlink:type="simple">SAAS</abbrev> 1091) <bold>j</bold> Mature basidiomes of <italic><tp:taxon-name><tp:taxon-name-part taxon-name-part-type="genus" reg="Entoloma">E.</tp:taxon-name-part> <tp:taxon-name-part taxon-name-part-type="species" reg="reductum">reductum</tp:taxon-name-part></tp:taxon-name></italic> on rock (<abbrev xmlns:xlink="http://www.w3.org/1999/xlink" content-type="institution" xlink:title="Mycological Herbarium of Soil and Fertilizer Institute, Sichuan Academy of Agricultural Sciences" id="ABBRID0EVFAG" xlink:type="simple">SAAS</abbrev> 2068) <bold>k</bold> Young basidiomes of <italic><tp:taxon-name><tp:taxon-name-part taxon-name-part-type="genus" reg="Entoloma">E.</tp:taxon-name-part> <tp:taxon-name-part taxon-name-part-type="species" reg="reductum">reductum</tp:taxon-name-part></tp:taxon-name></italic> on soil (<abbrev xmlns:xlink="http://www.w3.org/1999/xlink" content-type="institution" xlink:title="Mycological Herbarium of Soil and Fertilizer Institute, Sichuan Academy of Agricultural Sciences" id="ABBRID0EHGAG" xlink:type="simple">SAAS</abbrev> 1016) <bold>l</bold> Lamellae of <tp:taxon-name><tp:taxon-name-part taxon-name-part-type="genus" reg="Entoloma">E.</tp:taxon-name-part> <tp:taxon-name-part taxon-name-part-type="species" reg="byssisedum">byssisedum</tp:taxon-name-part> <tp:taxon-name-part taxon-name-part-type="infraspecific-rank">var.</tp:taxon-name-part> <tp:taxon-name-part taxon-name-part-type="variety" reg="microsporum">microsporum</tp:taxon-name-part></tp:taxon-name> (<abbrev xmlns:xlink="http://www.w3.org/1999/xlink" content-type="institution" xlink:title="Mycological Herbarium of Soil and Fertilizer Institute, Sichuan Academy of Agricultural Sciences" id="ABBRID0E6GAG" xlink:type="simple">SAAS</abbrev> 1828) <bold>m</bold> Basidiomes of <tp:taxon-name><tp:taxon-name-part taxon-name-part-type="genus" reg="Entoloma">E.</tp:taxon-name-part> <tp:taxon-name-part taxon-name-part-type="species" reg="byssisedum">byssisedum</tp:taxon-name-part> <tp:taxon-name-part taxon-name-part-type="infraspecific-rank">var.</tp:taxon-name-part> <tp:taxon-name-part taxon-name-part-type="variety" reg="microsporum">microsporum</tp:taxon-name-part></tp:taxon-name> on decaying stump of <italic><tp:taxon-name><tp:taxon-name-part taxon-name-part-type="genus" reg="Betula">Betula</tp:taxon-name-part></tp:taxon-name></italic> (<abbrev xmlns:xlink="http://www.w3.org/1999/xlink" content-type="institution" xlink:title="Mycological Herbarium of Soil and Fertilizer Institute, Sichuan Academy of Agricultural Sciences" id="ABBRID0E5HAG" xlink:type="simple">SAAS</abbrev> 1160).</p></caption><graphic xmlns:xlink="http://www.w3.org/1999/xlink" xlink:href="mycokeys-61-001-g001.jpg" position="float" orientation="portrait" xlink:type="simple" id="oo_362620.jpg"><uri content-type="original_file" xlink:type="simple">https://binary.pensoft.net/fig/362620</uri></graphic></fig><fig id="F9" position="float" orientation="portrait"><object-id xmlns:xlink="http://www.w3.org/1999/xlink" content-type="doi" xlink:type="simple">10.3897/mycokeys.61.46446.figure9</object-id><object-id xmlns:xlink="http://www.w3.org/1999/xlink" content-type="arpha" xlink:type="simple">AF3E457B-DBF4-593E-A978-17A448B50010</object-id><label>Figure 9.</label><caption><p>Cladogram based on the combined ITS, LSU, RPB2 and mtSSU sequences resulting from <abbrev xmlns:xlink="http://www.w3.org/1999/xlink" xlink:title="Maximum Likehood" id="ABBRID0EVABI" xlink:type="simple">ML</abbrev> analysis. New species of <tp:taxon-name><tp:taxon-name-part taxon-name-part-type="genus" reg="Entoloma">Entoloma</tp:taxon-name-part> <tp:taxon-name-part taxon-name-part-type="infraspecific-rank">subgenus</tp:taxon-name-part> <tp:taxon-name-part taxon-name-part-type="subgenus" reg="Claudopus">Claudopus</tp:taxon-name-part></tp:taxon-name> are in bold. <abbrev xmlns:xlink="http://www.w3.org/1999/xlink" xlink:title="Maximum Parsimony" id="ABBRID0EGBBI" xlink:type="simple">MP</abbrev><abbrev xmlns:xlink="http://www.w3.org/1999/xlink" xlink:title="Bootstrap values" id="ABBRID0EKBBI" xlink:type="simple">BS</abbrev> support values (&gt; 50%), RAxML <abbrev xmlns:xlink="http://www.w3.org/1999/xlink" xlink:title="Bootstrap values" id="ABBRID0EOBBI" xlink:type="simple">BS</abbrev> support values (&gt; 50%) and Bayesian posterior probability values (<abbrev xmlns:xlink="http://www.w3.org/1999/xlink" xlink:title="Bayesian Posterior Probabilities" id="ABBRID0ESBBI" xlink:type="simple">BPP</abbrev>&gt; 0.90) are indicated above or below branches as <abbrev xmlns:xlink="http://www.w3.org/1999/xlink" xlink:title="Maximum Parsimony" id="ABBRID0EWBBI" xlink:type="simple">MP</abbrev><abbrev xmlns:xlink="http://www.w3.org/1999/xlink" xlink:title="Bootstrap values" id="ABBRID0E1BBI" xlink:type="simple">BS</abbrev>/RAxML <abbrev xmlns:xlink="http://www.w3.org/1999/xlink" xlink:title="Bootstrap values" id="ABBRID0E5BBI" xlink:type="simple">BS</abbrev>/<abbrev xmlns:xlink="http://www.w3.org/1999/xlink" xlink:title="Bayesian Posterior Probabilities" id="ABBRID0ECCBI" xlink:type="simple">BPP</abbrev>.</p></caption><graphic xmlns:xlink="http://www.w3.org/1999/xlink" xlink:href="mycokeys-61-001-g009.jpg" position="float" orientation="portrait" xlink:type="simple" id="oo_362628.jpg"><uri content-type="original_file" xlink:type="simple">https://binary.pensoft.net/fig/362628</uri></graphic></fig></tp:treatment-sec><ref-list><ref id="B14"><mixed-citation xmlns:xlink="http://www.w3.org/1999/xlink" xlink:type="simple"><person-group><name name-style="western"><surname>Horak</surname><given-names>E</given-names></name></person-group> (<year>1980</year>) <article-title><italic><tp:taxon-name><tp:taxon-name-part taxon-name-part-type="genus">Entoloma</tp:taxon-name-part></tp:taxon-name></italic> (<tp:taxon-name><tp:taxon-name-part taxon-name-part-type="order">Agaricales</tp:taxon-name-part></tp:taxon-name>) in Indomalaya and Australasia. Beih.</article-title><source>Nova Hedwigia</source><volume>65</volume>: <fpage>1</fpage>–<lpage>352</lpage>.</mixed-citation></ref><ref id="B23"><mixed-citation xmlns:xlink="http://www.w3.org/1999/xlink" xlink:type="simple"><person-group><name name-style="western"><surname>Manimohan</surname><given-names>P</given-names></name><name name-style="western"><surname>Leelavathy</surname><given-names>KM</given-names></name><name name-style="western"><surname>Noordeloos</surname><given-names>ME</given-names></name></person-group> (<year>2002</year>) <article-title>Three new species of <italic><tp:taxon-name><tp:taxon-name-part taxon-name-part-type="genus">Entoloma</tp:taxon-name-part></tp:taxon-name></italic> from Kerala State, India.</article-title><source>Persoonia</source><volume>17</volume>: <fpage>625</fpage>–<lpage>630</lpage>.</mixed-citation></ref><ref id="B31"><mixed-citation xmlns:xlink="http://www.w3.org/1999/xlink" xlink:type="simple"><person-group><name name-style="western"><surname>Noordeloos</surname><given-names>ME</given-names></name></person-group> (<year>2004</year>) <italic><tp:taxon-name><tp:taxon-name-part taxon-name-part-type="genus">Entoloma</tp:taxon-name-part></tp:taxon-name></italic> s.l. <tp:taxon-name><tp:taxon-name-part taxon-name-part-type="kingdom">Fungi</tp:taxon-name-part></tp:taxon-name> Europaei, vol. 5a. Edizione Candusso, Italy.</mixed-citation></ref><ref id="B21"><mixed-citation xmlns:xlink="http://www.w3.org/1999/xlink" xlink:type="simple"><person-group><name name-style="western"><surname>Largent</surname><given-names>DL</given-names></name><name name-style="western"><surname>Abell-Davis</surname><given-names>SE</given-names></name><name name-style="western"><surname>Cummings</surname><given-names>GA</given-names></name><name name-style="western"><surname>et</surname><given-names>al.</given-names></name></person-group> (<year>2011</year>) <article-title>Saxicolous species of <italic><tp:taxon-name><tp:taxon-name-part taxon-name-part-type="genus">Claudopus</tp:taxon-name-part></tp:taxon-name></italic> (<tp:taxon-name><tp:taxon-name-part taxon-name-part-type="order">Agaricales</tp:taxon-name-part></tp:taxon-name>, <tp:taxon-name><tp:taxon-name-part taxon-name-part-type="family">Entolomataceae</tp:taxon-name-part></tp:taxon-name>) from Australia.</article-title><source>Mycotaxon</source><volume>116</volume>: <fpage>253</fpage>–<lpage>264</lpage>. <ext-link xlink:type="simple" ext-link-type="doi" xlink:href="10.5248/116.253">https://doi.org/10.5248/116.253</ext-link></mixed-citation></ref><ref id="B32"><mixed-citation xmlns:xlink="http://www.w3.org/1999/xlink" xlink:type="simple"><person-group><name name-style="western"><surname>Noordeloos</surname><given-names>ME</given-names></name><name name-style="western"><surname>Gates</surname><given-names>GM</given-names></name></person-group> (<year>2012</year>) <article-title>The <tp:taxon-name><tp:taxon-name-part taxon-name-part-type="family">Entolomataceae</tp:taxon-name-part></tp:taxon-name> of Tasmania.</article-title><source>Fungal Diversity Research Series</source><volume>22</volume>: <fpage>1</fpage>–<lpage>400</lpage>. <ext-link xlink:type="simple" ext-link-type="doi" xlink:href="10.1007/978-94-007-4679-4">https://doi.org/10.1007/978-94-007-4679-4</ext-link></mixed-citation></ref></ref-list></tp:taxon-treatment>
