# Supplementary material for: Descriptions of five new species in Entoloma subgenus Claudopus from China, with molecular phylogeny of Entoloma s.l
Source: MycoKeys. 2019 Dec 5;61:1–26. doi: 10.3897/mycokeys.61.46446 (PMC6908510; doi:10.3897/mycokeys.61.46446)
Supplement: XML Treatment for Entoloma pleurotoides [file mycokeys.61.46446-treatment4.xml]

<!DOCTYPE tp:taxon-treatment
  PUBLIC "-//TaxonX//DTD Taxonomic Treatment Publishing DTD v0 20100105//EN" "tax-treatment-NSO.dtd">
<tp:taxon-treatment xmlns:tp="http://www.plazi.org/taxpub"><tp:treatment-meta><kwd-group><label>Taxon classification</label><kwd><named-content xmlns:xlink="http://www.w3.org/1999/xlink" content-type="kingdom">Fungi</named-content></kwd><kwd><named-content xmlns:xlink="http://www.w3.org/1999/xlink" content-type="order">Agaricales</named-content></kwd><kwd><named-content xmlns:xlink="http://www.w3.org/1999/xlink" content-type="family">Entolomataceae</named-content></kwd></kwd-group><mixed-citation publication-type="journal"><person-group><name><surname>He</surname><given-names>Xiao-Lan</given-names></name><name><surname>Horak</surname><given-names>Egon</given-names></name><name><surname>Wang</surname><given-names>Di</given-names></name><name><surname>Li</surname><given-names>Tai-Hui</given-names></name><name><surname>Peng</surname><given-names>Wei-Hong</given-names></name><name><surname>Gan</surname><given-names>Bing-Cheng</given-names></name></person-group><article-title>Descriptions of five new species in <italic><tp:taxon-name><tp:taxon-name-part taxon-name-part-type="genus" reg="Entoloma">Entoloma</tp:taxon-name-part></tp:taxon-name></italic> subgenus <italic><tp:taxon-name><tp:taxon-name-part taxon-name-part-type="genus" reg="Entoloma"/><tp:taxon-name-part taxon-name-part-type="subgenus" reg="Claudopus">Claudopus</tp:taxon-name-part></tp:taxon-name></italic> from China, with molecular phylogeny of <italic><tp:taxon-name><tp:taxon-name-part taxon-name-part-type="genus" reg="Entoloma">Entoloma</tp:taxon-name-part></tp:taxon-name></italic> s.l.</article-title><source>MycoKeys</source><day>05</day><month>12</month><year>2019</year><volume>61</volume><fpage>1</fpage><lpage>26</lpage><pub-id pub-id-type="doi">10.3897/mycokeys.61.46446</pub-id></mixed-citation></tp:treatment-meta><tp:nomenclature><label>4.</label><tp:taxon-name><object-id xmlns:xlink="http://www.w3.org/1999/xlink" content-type="arpha" xlink:type="simple">B9B8F01A-695B-51F0-9DB5-80D1B359E829</object-id>
              <tp:taxon-name-part taxon-name-part-type="genus" reg="Entoloma">Entoloma</tp:taxon-name-part>
              <tp:taxon-name-part taxon-name-part-type="species" reg="pleurotoides">pleurotoides</tp:taxon-name-part>
              <object-id xmlns:xlink="http://www.w3.org/1999/xlink" content-type="mycobank" xlink:type="simple">817514</object-id>
            </tp:taxon-name><tp:taxon-authority>Xiao L. He &amp; E. Horak</tp:taxon-authority><tp:taxon-status xmlns:xlink="http://www.w3.org/1999/xlink" xlink:type="simple">sp. nov.</tp:taxon-status><xref ref-type="fig" rid="F1">Figures 1g, h</xref><xref ref-type="fig" rid="F5">, 5</xref></tp:nomenclature><tp:treatment-sec sec-type="material" id="SECID0EAJBG"><title>Type.</title><p>China. Yunnan Prov.: Jingdong County, Ailao Mountain, ca. 2500 m elev., <named-content xmlns:xlink="http://www.w3.org/1999/xlink" content-type="dwc:verbatimCoordinates" xlink:type="simple"><named-content content-type="geo-json" specific-use="{&#34;type&#34;:&#34;Point&#34;,&#34;coordinates&#34;:[100.783333,24.383333]}" id="NCID0EJJBG" xlink:type="simple">24°23'N, 100°47'E</named-content></named-content>, amongst moss at base of living <italic><tp:taxon-name><tp:taxon-name-part taxon-name-part-type="genus" reg="Castanopsis">Castanopsis</tp:taxon-name-part></tp:taxon-name></italic> sp., 10 September 2015, <italic>X.L. He</italic> (<italic><abbrev xmlns:xlink="http://www.w3.org/1999/xlink" content-type="institution" xlink:title="Mycological Herbarium of Soil and Fertilizer Institute, Sichuan Academy of Agricultural Sciences" id="ABBRID0EYJBG" xlink:type="simple">SAAS</abbrev> 1252</italic>, holotype; <italic>ZT 13610</italic>, isotype).</p></tp:treatment-sec><tp:treatment-sec sec-type="Sequences ex holotype" id="SECID0EAKBG"><title>Sequences ex holotype.</title><p><ext-link xmlns:xlink="http://www.w3.org/1999/xlink" ext-link-type="gen" xlink:href="KU312113" xlink:type="simple">KU312113</ext-link> (ITS), <ext-link xmlns:xlink="http://www.w3.org/1999/xlink" ext-link-type="gen" xlink:href="KU534227" xlink:type="simple">KU534227</ext-link> (nLSU), <ext-link xmlns:xlink="http://www.w3.org/1999/xlink" ext-link-type="gen" xlink:href="KU534468" xlink:type="simple">KU534468</ext-link> (RPB2), <ext-link xmlns:xlink="http://www.w3.org/1999/xlink" ext-link-type="gen" xlink:href="KU534424" xlink:type="simple">KU534424</ext-link> (mtSSU).</p></tp:treatment-sec><tp:treatment-sec sec-type="etymology" id="SECID0EFKBG"><title>Etymology.</title><p><italic><tp:taxon-name><tp:taxon-name-part taxon-name-part-type="genus" reg="Entoloma"/><tp:taxon-name-part taxon-name-part-type="species" reg="pleurotoides">pleurotoides</tp:taxon-name-part></tp:taxon-name></italic> (Lat.), referring to the pleurotoid shape of the basidiomes.</p></tp:treatment-sec><tp:treatment-sec sec-type="diagnosis" id="SECID0EVKBG"><title>Diagnosis.</title><p><italic><tp:taxon-name><tp:taxon-name-part taxon-name-part-type="genus" reg="Entoloma">Entoloma</tp:taxon-name-part> <tp:taxon-name-part taxon-name-part-type="species" reg="pleurotoides">pleurotoides</tp:taxon-name-part></tp:taxon-name></italic> is close to the Australian <italic><tp:taxon-name><tp:taxon-name-part taxon-name-part-type="genus" reg="Entoloma">E.</tp:taxon-name-part> <tp:taxon-name-part taxon-name-part-type="species" reg="pitereka">pitereka</tp:taxon-name-part></tp:taxon-name></italic>, but differs by smaller and more isodiameteric basidiospores.</p><p>Pileus 5–15 mm, conchate, broadly convex, becoming applanate with age, entirely matted-tomentose to matted-appressed fibrillose, membranous, whitish at first, becoming orange-white, yellowish-white and finally pale pinkish with age, slightly hygrophanous, margin not transparent-striate. Lamellae 7–11, with 1–2 tiers of lamellulae, adnexed, distant, narrow, up to 1.5 mm wide, subventricose, white at first, becoming pinkish with age, entire edges concolorous. Stipe 1–2.5 × 0.5–1 mm, strongly reduced, lateral, pale grey brownish, covered with minutely, pale greyish fibrils, base with white mycelium, white basal rhizoids present. Context thin, unchanging. Odour absent. Taste not distinctive.</p><p>Basidiospores 8–10 × (7) 7.5–9.5 µm (<italic>x</italic> = 9.2 ± 0.2 × 8.4 ± 0.3 µm), Q = 1.0–1.25, <bold><italic>Q</italic></bold> = 1.1 ± 0.03, 5–6-angled, isodiametric to subisodiametric, 5–6-angled in profile view, with pronounced angles. Basidia 32–40 × 12–14 µm, clavate, 4-spored, clampless. Lamellar edge fertile. Cheilocystidia, pleurocystidia and caulocystidia absent. Pileipellis a cutis composed of cylindrical hyphae, terminal cells (25–) 30–40 × 3–8 µm, subclavate or cylindrical (rarely also subfusoid), repent or slightly uplifted, non-gelatinised wall thin, smooth, with inconspicuous plasmatic pigment, subpellis composed of short-celled cylindrical hyphae, 5–10 µm diam. Oleiferous hyphae present in pileipellis. Clamp-connections present.</p></tp:treatment-sec><tp:treatment-sec sec-type="habitat" id="SECID0EZLBG"><title>Habitat.</title><p>Amongst moss at base of living <italic><tp:taxon-name><tp:taxon-name-part taxon-name-part-type="genus" reg="Castanopsis">Castanopsis</tp:taxon-name-part></tp:taxon-name></italic> sp. or on decaying debris of <italic><tp:taxon-name><tp:taxon-name-part taxon-name-part-type="genus" reg="Castanopsis">Castanopsis</tp:taxon-name-part></tp:taxon-name></italic> sp.</p></tp:treatment-sec><tp:treatment-sec sec-type="material" id="SECID0ENMBG"><title>Additional materials examined.</title><p>China. Yunnan Prov.: Jingdong County, Ailao Mountain, ca. 2500 m elev., <named-content xmlns:xlink="http://www.w3.org/1999/xlink" content-type="dwc:verbatimCoordinates" xlink:type="simple"><named-content content-type="geo-json" specific-use="{&#34;type&#34;:&#34;Point&#34;,&#34;coordinates&#34;:[100.783333,24.383333]}" id="NCID0EWMBG" xlink:type="simple">24°23'N, 100°47'E</named-content></named-content>, amongst moss at base of living <italic><tp:taxon-name><tp:taxon-name-part taxon-name-part-type="genus" reg="Castanopsis">Castanopsis</tp:taxon-name-part></tp:taxon-name></italic> sp., 10 September 2015, <italic>X.L. He</italic> (<italic><abbrev xmlns:xlink="http://www.w3.org/1999/xlink" content-type="institution" xlink:title="Mycological Herbarium of Soil and Fertilizer Institute, Sichuan Academy of Agricultural Sciences" id="ABBRID0EFNBG" xlink:type="simple">SAAS</abbrev> 1354</italic>); on decaying debris of <italic><tp:taxon-name><tp:taxon-name-part taxon-name-part-type="genus" reg="Castanopsis">Castanopsis</tp:taxon-name-part></tp:taxon-name></italic> sp., 10 September 2015, <italic>X.L. He</italic> (<italic><abbrev xmlns:xlink="http://www.w3.org/1999/xlink" content-type="institution" xlink:title="Mycological Herbarium of Soil and Fertilizer Institute, Sichuan Academy of Agricultural Sciences" id="ABBRID0EVNBG" xlink:type="simple">SAAS</abbrev> 1215</italic>; <italic>ZT 13613</italic>); Wuliang Mountain, ca. 2200 m elev., <named-content xmlns:xlink="http://www.w3.org/1999/xlink" content-type="dwc:verbatimCoordinates" xlink:type="simple"><named-content content-type="geo-json" specific-use="{&#34;type&#34;:&#34;Point&#34;,&#34;coordinates&#34;:[100.500000,24.750000]}" id="NCID0EAOBG" xlink:type="simple">24°45'N, 100°30'E</named-content></named-content>, amongst moss at base of living <italic><tp:taxon-name><tp:taxon-name-part taxon-name-part-type="genus" reg="Castanopsis">Castanopsis</tp:taxon-name-part></tp:taxon-name></italic> sp., 9 September 2015, <italic>X.L. He</italic> (<italic><abbrev xmlns:xlink="http://www.w3.org/1999/xlink" content-type="institution" xlink:title="Mycological Herbarium of Soil and Fertilizer Institute, Sichuan Academy of Agricultural Sciences" id="ABBRID0EPOBG" xlink:type="simple">SAAS</abbrev> 1007</italic>).</p></tp:treatment-sec><tp:treatment-sec sec-type="remarks" id="SECID0EVOBG"><title>Remarks.</title><p><italic><tp:taxon-name><tp:taxon-name-part taxon-name-part-type="genus" reg="Entoloma">Entoloma</tp:taxon-name-part> <tp:taxon-name-part taxon-name-part-type="species" reg="pleurotoides">pleurotoides</tp:taxon-name-part></tp:taxon-name></italic> is characterised by white, small and pleurotoid basidiomes, presence of basal rhizoids and isodiametric to subisodiametric basidiospores.</p><p>Macromorphologically, <italic><tp:taxon-name><tp:taxon-name-part taxon-name-part-type="genus" reg="Entoloma">E.</tp:taxon-name-part> <tp:taxon-name-part taxon-name-part-type="species" reg="pleurotoides">pleurotoides</tp:taxon-name-part></tp:taxon-name></italic> closely resembles <italic><tp:taxon-name><tp:taxon-name-part taxon-name-part-type="genus" reg="Entoloma">E.</tp:taxon-name-part> <tp:taxon-name-part taxon-name-part-type="species" reg="pitereka">pitereka</tp:taxon-name-part></tp:taxon-name></italic> which, however, differs by more heterodiametric basidiospores (<xref ref-type="bibr" rid="B32">Noordeloos and Gates 2012</xref>). Two other Australian species of <italic><tp:taxon-name><tp:taxon-name-part taxon-name-part-type="genus" reg="Claudopus">Claudopus</tp:taxon-name-part></tp:taxon-name></italic> (<italic><tp:taxon-name><tp:taxon-name-part taxon-name-part-type="genus" reg="Claudopus">C.</tp:taxon-name-part> <tp:taxon-name-part taxon-name-part-type="species" reg="rupestris">rupestris</tp:taxon-name-part></tp:taxon-name></italic>, <italic><tp:taxon-name><tp:taxon-name-part taxon-name-part-type="genus" reg="Claudopus">C.</tp:taxon-name-part> <tp:taxon-name-part taxon-name-part-type="species" reg="viscosus">viscosus</tp:taxon-name-part></tp:taxon-name></italic>) possess basal rhizoids but, contrary to <italic><tp:taxon-name><tp:taxon-name-part taxon-name-part-type="genus" reg="Entoloma">E.</tp:taxon-name-part> <tp:taxon-name-part taxon-name-part-type="species" reg="pleurotoides">pleurotoides</tp:taxon-name-part></tp:taxon-name></italic>, are recognised by 4–5-angled, heterodiametric basidiospores (<xref ref-type="bibr" rid="B21">Largent et al. 2011</xref>). Basal rhizoids are also reported for the Indian <italic><tp:taxon-name><tp:taxon-name-part taxon-name-part-type="genus" reg="Entoloma">E.</tp:taxon-name-part> <tp:taxon-name-part taxon-name-part-type="species" reg="indocarneum">indocarneum</tp:taxon-name-part></tp:taxon-name></italic> (<xref ref-type="bibr" rid="B24">Manimohan et al. 2006</xref>), which is separated by smooth pileus and more pronounced heterodiametric basidiospores (7.5–10 × 5–7 µm, <xref ref-type="bibr" rid="B23">Manimohan et al. 2002</xref>). Concerning macromorphologic characters, <italic><tp:taxon-name><tp:taxon-name-part taxon-name-part-type="genus" reg="Entoloma">E.</tp:taxon-name-part> <tp:taxon-name-part taxon-name-part-type="species" reg="pleurotoides">pleurotoides</tp:taxon-name-part></tp:taxon-name></italic> is difficult to separate from the following <italic><tp:taxon-name><tp:taxon-name-part taxon-name-part-type="genus" reg="Entoloma">E.</tp:taxon-name-part> <tp:taxon-name-part taxon-name-part-type="species" reg="flabellatum">flabellatum</tp:taxon-name-part></tp:taxon-name></italic> discovered in China; however, the latter differs by the more distinctive heterodiametric basidiospores. In addition, molecular evidence further confirms that the two taxa represent two defined species. The ITS sequences of <italic><tp:taxon-name><tp:taxon-name-part taxon-name-part-type="genus" reg="Entoloma">E.</tp:taxon-name-part> <tp:taxon-name-part taxon-name-part-type="species" reg="flabellatum">flabellatum</tp:taxon-name-part></tp:taxon-name></italic> are 88% identical to those of <italic><tp:taxon-name><tp:taxon-name-part taxon-name-part-type="genus" reg="Entoloma">E.</tp:taxon-name-part> <tp:taxon-name-part taxon-name-part-type="species" reg="pleurotoides">pleurotoides</tp:taxon-name-part></tp:taxon-name></italic>.</p><fig id="F5" position="float" orientation="portrait"><object-id xmlns:xlink="http://www.w3.org/1999/xlink" content-type="doi" xlink:type="simple">10.3897/mycokeys.61.46446.figure5</object-id><object-id xmlns:xlink="http://www.w3.org/1999/xlink" content-type="arpha" xlink:type="simple">9FD4B74C-42A0-5094-AA64-1C23CFCC71A7</object-id><label>Figure 5.</label><caption><p>Microscopic structures of <italic><tp:taxon-name><tp:taxon-name-part taxon-name-part-type="genus" reg="Entoloma">Entoloma</tp:taxon-name-part> <tp:taxon-name-part taxon-name-part-type="species" reg="pleurotoides">pleurotoides</tp:taxon-name-part></tp:taxon-name></italic> (holotype): <bold>a</bold> Basidia <bold>b</bold> Basidiospores <bold>c</bold> Pileipellis.</p></caption><graphic xmlns:xlink="http://www.w3.org/1999/xlink" xlink:href="mycokeys-61-001-g005.jpg" position="float" orientation="portrait" xlink:type="simple" id="oo_362624.jpg"><uri content-type="original_file" xlink:type="simple">https://binary.pensoft.net/fig/362624</uri></graphic></fig></tp:treatment-sec><tp:treatment-sec><!--Section generated to contain objects referenced in tp:taxon-treatment.--><fig id="F1" position="float" orientation="portrait"><object-id xmlns:xlink="http://www.w3.org/1999/xlink" content-type="doi" xlink:type="simple">10.3897/mycokeys.61.46446.figure1</object-id><object-id xmlns:xlink="http://www.w3.org/1999/xlink" content-type="arpha" xlink:type="simple">ED1EED75-DEB7-5613-AE51-99BC9FB18590</object-id><label>Figure 1.</label><caption><p>Basidiomes of <italic><tp:taxon-name><tp:taxon-name-part taxon-name-part-type="genus" reg="Claudopus">Claudopus</tp:taxon-name-part></tp:taxon-name></italic> species <bold>a</bold> Basidiomes of <italic><tp:taxon-name><tp:taxon-name-part taxon-name-part-type="genus" reg="Entoloma">E.</tp:taxon-name-part> <tp:taxon-name-part taxon-name-part-type="species" reg="conchatum">conchatum</tp:taxon-name-part></tp:taxon-name></italic> on soil (<abbrev xmlns:xlink="http://www.w3.org/1999/xlink" content-type="institution" xlink:title="Mycological Herbarium of Soil and Fertilizer Institute, Sichuan Academy of Agricultural Sciences" id="ABBRID0EP6AE" xlink:type="simple">SAAS</abbrev> 1712) <bold>b</bold> Basidiomes of <italic><tp:taxon-name><tp:taxon-name-part taxon-name-part-type="genus" reg="Entoloma">E.</tp:taxon-name-part> <tp:taxon-name-part taxon-name-part-type="species" reg="conchatum">conchatum</tp:taxon-name-part></tp:taxon-name></italic> on stem of live <italic><tp:taxon-name><tp:taxon-name-part taxon-name-part-type="genus" reg="Pinus">Pinus</tp:taxon-name-part></tp:taxon-name></italic> (<abbrev xmlns:xlink="http://www.w3.org/1999/xlink" content-type="institution" xlink:title="Mycological Herbarium of Soil and Fertilizer Institute, Sichuan Academy of Agricultural Sciences" id="ABBRID0EJAAG" xlink:type="simple">SAAS</abbrev> 1014) <bold>c</bold> Pileus of <italic><tp:taxon-name><tp:taxon-name-part taxon-name-part-type="genus" reg="Entoloma">E.</tp:taxon-name-part> <tp:taxon-name-part taxon-name-part-type="species" reg="flabellatum">flabellatum</tp:taxon-name-part></tp:taxon-name></italic> (<abbrev xmlns:xlink="http://www.w3.org/1999/xlink" content-type="institution" xlink:title="Mycological Herbarium of Soil and Fertilizer Institute, Sichuan Academy of Agricultural Sciences" id="ABBRID0E2AAG" xlink:type="simple">SAAS</abbrev> 1501) <bold>d</bold> Lamellae of <italic><tp:taxon-name><tp:taxon-name-part taxon-name-part-type="genus" reg="Entoloma">E.</tp:taxon-name-part> <tp:taxon-name-part taxon-name-part-type="species" reg="flabellatum">flabellatum</tp:taxon-name-part></tp:taxon-name></italic> (<abbrev xmlns:xlink="http://www.w3.org/1999/xlink" content-type="institution" xlink:title="Mycological Herbarium of Soil and Fertilizer Institute, Sichuan Academy of Agricultural Sciences" id="ABBRID0ENBAG" xlink:type="simple">SAAS</abbrev> 1080) <bold>e</bold> Basidiomes of <italic><tp:taxon-name><tp:taxon-name-part taxon-name-part-type="genus" reg="Claudopus">C.</tp:taxon-name-part> <tp:taxon-name-part taxon-name-part-type="species" reg="gregarious">gregarious</tp:taxon-name-part></tp:taxon-name></italic> on bark-wood of live <italic><tp:taxon-name><tp:taxon-name-part taxon-name-part-type="genus" reg="Castanopsis">Castanopsis</tp:taxon-name-part></tp:taxon-name></italic> (<abbrev xmlns:xlink="http://www.w3.org/1999/xlink" content-type="institution" xlink:title="Mycological Herbarium of Soil and Fertilizer Institute, Sichuan Academy of Agricultural Sciences" id="ABBRID0EGCAG" xlink:type="simple">SAAS</abbrev> 1220) <bold>f</bold> Red droplets on the lamellar edges of <italic><tp:taxon-name><tp:taxon-name-part taxon-name-part-type="genus" reg="Entoloma">E.</tp:taxon-name-part> <tp:taxon-name-part taxon-name-part-type="species" reg="gregarium">gregarium</tp:taxon-name-part></tp:taxon-name></italic> (<abbrev xmlns:xlink="http://www.w3.org/1999/xlink" content-type="institution" xlink:title="Mycological Herbarium of Soil and Fertilizer Institute, Sichuan Academy of Agricultural Sciences" id="ABBRID0EYCAG" xlink:type="simple">SAAS</abbrev> 1493) <bold>g</bold> Basidiomes of <italic><tp:taxon-name><tp:taxon-name-part taxon-name-part-type="genus" reg="Entoloma">E.</tp:taxon-name-part> <tp:taxon-name-part taxon-name-part-type="species" reg="pleurotoides">pleurotoides</tp:taxon-name-part></tp:taxon-name></italic> on decaying bark-wood of <italic><tp:taxon-name><tp:taxon-name-part taxon-name-part-type="genus" reg="Castanopsis">Castanopsis</tp:taxon-name-part></tp:taxon-name></italic> (<abbrev xmlns:xlink="http://www.w3.org/1999/xlink" content-type="institution" xlink:title="Mycological Herbarium of Soil and Fertilizer Institute, Sichuan Academy of Agricultural Sciences" id="ABBRID0ERDAG" xlink:type="simple">SAAS</abbrev> 1215) <bold>h</bold> Basidiomes of <italic><tp:taxon-name><tp:taxon-name-part taxon-name-part-type="genus" reg="Entoloma">E.</tp:taxon-name-part> <tp:taxon-name-part taxon-name-part-type="species" reg="pleurotoides">pleurotoides</tp:taxon-name-part></tp:taxon-name></italic> on bark-wood of live <italic><tp:taxon-name><tp:taxon-name-part taxon-name-part-type="genus" reg="Castanopsis">Castanopsis</tp:taxon-name-part></tp:taxon-name></italic> (<abbrev xmlns:xlink="http://www.w3.org/1999/xlink" content-type="institution" xlink:title="Mycological Herbarium of Soil and Fertilizer Institute, Sichuan Academy of Agricultural Sciences" id="ABBRID0EKEAG" xlink:type="simple">SAAS</abbrev> 1252) <bold>i</bold> Basidiomes of <italic><tp:taxon-name><tp:taxon-name-part taxon-name-part-type="genus" reg="Entoloma">E.</tp:taxon-name-part> <tp:taxon-name-part taxon-name-part-type="species" reg="reductum">reductum</tp:taxon-name-part></tp:taxon-name></italic> on decaying stump of <italic><tp:taxon-name><tp:taxon-name-part taxon-name-part-type="genus" reg="Castanopsis">Castanopsis</tp:taxon-name-part></tp:taxon-name></italic> (holotype, <abbrev xmlns:xlink="http://www.w3.org/1999/xlink" content-type="institution" xlink:title="Mycological Herbarium of Soil and Fertilizer Institute, Sichuan Academy of Agricultural Sciences" id="ABBRID0EDFAG" xlink:type="simple">SAAS</abbrev> 1091) <bold>j</bold> Mature basidiomes of <italic><tp:taxon-name><tp:taxon-name-part taxon-name-part-type="genus" reg="Entoloma">E.</tp:taxon-name-part> <tp:taxon-name-part taxon-name-part-type="species" reg="reductum">reductum</tp:taxon-name-part></tp:taxon-name></italic> on rock (<abbrev xmlns:xlink="http://www.w3.org/1999/xlink" content-type="institution" xlink:title="Mycological Herbarium of Soil and Fertilizer Institute, Sichuan Academy of Agricultural Sciences" id="ABBRID0EVFAG" xlink:type="simple">SAAS</abbrev> 2068) <bold>k</bold> Young basidiomes of <italic><tp:taxon-name><tp:taxon-name-part taxon-name-part-type="genus" reg="Entoloma">E.</tp:taxon-name-part> <tp:taxon-name-part taxon-name-part-type="species" reg="reductum">reductum</tp:taxon-name-part></tp:taxon-name></italic> on soil (<abbrev xmlns:xlink="http://www.w3.org/1999/xlink" content-type="institution" xlink:title="Mycological Herbarium of Soil and Fertilizer Institute, Sichuan Academy of Agricultural Sciences" id="ABBRID0EHGAG" xlink:type="simple">SAAS</abbrev> 1016) <bold>l</bold> Lamellae of <tp:taxon-name><tp:taxon-name-part taxon-name-part-type="genus" reg="Entoloma">E.</tp:taxon-name-part> <tp:taxon-name-part taxon-name-part-type="species" reg="byssisedum">byssisedum</tp:taxon-name-part> <tp:taxon-name-part taxon-name-part-type="infraspecific-rank">var.</tp:taxon-name-part> <tp:taxon-name-part taxon-name-part-type="variety" reg="microsporum">microsporum</tp:taxon-name-part></tp:taxon-name> (<abbrev xmlns:xlink="http://www.w3.org/1999/xlink" content-type="institution" xlink:title="Mycological Herbarium of Soil and Fertilizer Institute, Sichuan Academy of Agricultural Sciences" id="ABBRID0E6GAG" xlink:type="simple">SAAS</abbrev> 1828) <bold>m</bold> Basidiomes of <tp:taxon-name><tp:taxon-name-part taxon-name-part-type="genus" reg="Entoloma">E.</tp:taxon-name-part> <tp:taxon-name-part taxon-name-part-type="species" reg="byssisedum">byssisedum</tp:taxon-name-part> <tp:taxon-name-part taxon-name-part-type="infraspecific-rank">var.</tp:taxon-name-part> <tp:taxon-name-part taxon-name-part-type="variety" reg="microsporum">microsporum</tp:taxon-name-part></tp:taxon-name> on decaying stump of <italic><tp:taxon-name><tp:taxon-name-part taxon-name-part-type="genus" reg="Betula">Betula</tp:taxon-name-part></tp:taxon-name></italic> (<abbrev xmlns:xlink="http://www.w3.org/1999/xlink" content-type="institution" xlink:title="Mycological Herbarium of Soil and Fertilizer Institute, Sichuan Academy of Agricultural Sciences" id="ABBRID0E5HAG" xlink:type="simple">SAAS</abbrev> 1160).</p></caption><graphic xmlns:xlink="http://www.w3.org/1999/xlink" xlink:href="mycokeys-61-001-g001.jpg" position="float" orientation="portrait" xlink:type="simple" id="oo_362620.jpg"><uri content-type="original_file" xlink:type="simple">https://binary.pensoft.net/fig/362620</uri></graphic></fig></tp:treatment-sec><ref-list><ref id="B32"><mixed-citation xmlns:xlink="http://www.w3.org/1999/xlink" xlink:type="simple"><person-group><name name-style="western"><surname>Noordeloos</surname><given-names>ME</given-names></name><name name-style="western"><surname>Gates</surname><given-names>GM</given-names></name></person-group> (<year>2012</year>) <article-title>The <tp:taxon-name><tp:taxon-name-part taxon-name-part-type="family">Entolomataceae</tp:taxon-name-part></tp:taxon-name> of Tasmania.</article-title><source>Fungal Diversity Research Series</source><volume>22</volume>: <fpage>1</fpage>–<lpage>400</lpage>. <ext-link xlink:type="simple" ext-link-type="doi" xlink:href="10.1007/978-94-007-4679-4">https://doi.org/10.1007/978-94-007-4679-4</ext-link></mixed-citation></ref><ref id="B21"><mixed-citation xmlns:xlink="http://www.w3.org/1999/xlink" xlink:type="simple"><person-group><name name-style="western"><surname>Largent</surname><given-names>DL</given-names></name><name name-style="western"><surname>Abell-Davis</surname><given-names>SE</given-names></name><name name-style="western"><surname>Cummings</surname><given-names>GA</given-names></name><name name-style="western"><surname>et</surname><given-names>al.</given-names></name></person-group> (<year>2011</year>) <article-title>Saxicolous species of <italic><tp:taxon-name><tp:taxon-name-part taxon-name-part-type="genus">Claudopus</tp:taxon-name-part></tp:taxon-name></italic> (<tp:taxon-name><tp:taxon-name-part taxon-name-part-type="order">Agaricales</tp:taxon-name-part></tp:taxon-name>, <tp:taxon-name><tp:taxon-name-part taxon-name-part-type="family">Entolomataceae</tp:taxon-name-part></tp:taxon-name>) from Australia.</article-title><source>Mycotaxon</source><volume>116</volume>: <fpage>253</fpage>–<lpage>264</lpage>. <ext-link xlink:type="simple" ext-link-type="doi" xlink:href="10.5248/116.253">https://doi.org/10.5248/116.253</ext-link></mixed-citation></ref><ref id="B24"><mixed-citation xmlns:xlink="http://www.w3.org/1999/xlink" xlink:type="simple"><person-group><name name-style="western"><surname>Manimohan</surname><given-names>P</given-names></name><name name-style="western"><surname>Noordeloos</surname><given-names>ME</given-names></name><name name-style="western"><surname>Dhanya</surname><given-names>AM</given-names></name></person-group> (<year>2006</year>) <article-title>Studies on the genus <italic><tp:taxon-name><tp:taxon-name-part taxon-name-part-type="genus">Entoloma</tp:taxon-name-part></tp:taxon-name></italic> (<tp:taxon-name><tp:taxon-name-part taxon-name-part-type="class">Basidiomycetes</tp:taxon-name-part></tp:taxon-name>, <tp:taxon-name><tp:taxon-name-part taxon-name-part-type="order">Agaricales</tp:taxon-name-part></tp:taxon-name>) in Kerala State, India.</article-title><source>Persoonia</source><volume>19</volume>: <fpage>45</fpage>–<lpage>93</lpage>.</mixed-citation></ref><ref id="B23"><mixed-citation xmlns:xlink="http://www.w3.org/1999/xlink" xlink:type="simple"><person-group><name name-style="western"><surname>Manimohan</surname><given-names>P</given-names></name><name name-style="western"><surname>Leelavathy</surname><given-names>KM</given-names></name><name name-style="western"><surname>Noordeloos</surname><given-names>ME</given-names></name></person-group> (<year>2002</year>) <article-title>Three new species of <italic><tp:taxon-name><tp:taxon-name-part taxon-name-part-type="genus">Entoloma</tp:taxon-name-part></tp:taxon-name></italic> from Kerala State, India.</article-title><source>Persoonia</source><volume>17</volume>: <fpage>625</fpage>–<lpage>630</lpage>.</mixed-citation></ref></ref-list></tp:taxon-treatment>
