# Supplementary material for: Descriptions of five new species in Entoloma subgenus Claudopus from China, with molecular phylogeny of Entoloma s.l
Source: MycoKeys. 2019 Dec 5;61:1–26. doi: 10.3897/mycokeys.61.46446 (PMC6908510; doi:10.3897/mycokeys.61.46446)
Supplement: XML Treatment for Entoloma reductum [file mycokeys.61.46446-treatment5.xml]

<!DOCTYPE tp:taxon-treatment
  PUBLIC "-//TaxonX//DTD Taxonomic Treatment Publishing DTD v0 20100105//EN" "tax-treatment-NSO.dtd">
<tp:taxon-treatment xmlns:tp="http://www.plazi.org/taxpub"><tp:treatment-meta><kwd-group><label>Taxon classification</label><kwd><named-content xmlns:xlink="http://www.w3.org/1999/xlink" content-type="kingdom">Fungi</named-content></kwd><kwd><named-content xmlns:xlink="http://www.w3.org/1999/xlink" content-type="order">Agaricales</named-content></kwd><kwd><named-content xmlns:xlink="http://www.w3.org/1999/xlink" content-type="family">Entolomataceae</named-content></kwd></kwd-group><mixed-citation publication-type="journal"><person-group><name><surname>He</surname><given-names>Xiao-Lan</given-names></name><name><surname>Horak</surname><given-names>Egon</given-names></name><name><surname>Wang</surname><given-names>Di</given-names></name><name><surname>Li</surname><given-names>Tai-Hui</given-names></name><name><surname>Peng</surname><given-names>Wei-Hong</given-names></name><name><surname>Gan</surname><given-names>Bing-Cheng</given-names></name></person-group><article-title>Descriptions of five new species in <italic><tp:taxon-name><tp:taxon-name-part taxon-name-part-type="genus" reg="Entoloma">Entoloma</tp:taxon-name-part></tp:taxon-name></italic> subgenus <italic><tp:taxon-name><tp:taxon-name-part taxon-name-part-type="genus" reg="Entoloma"/><tp:taxon-name-part taxon-name-part-type="subgenus" reg="Claudopus">Claudopus</tp:taxon-name-part></tp:taxon-name></italic> from China, with molecular phylogeny of <italic><tp:taxon-name><tp:taxon-name-part taxon-name-part-type="genus" reg="Entoloma">Entoloma</tp:taxon-name-part></tp:taxon-name></italic> s.l.</article-title><source>MycoKeys</source><day>05</day><month>12</month><year>2019</year><volume>61</volume><fpage>1</fpage><lpage>26</lpage><pub-id pub-id-type="doi">10.3897/mycokeys.61.46446</pub-id></mixed-citation></tp:treatment-meta><tp:nomenclature><label>5.</label><tp:taxon-name><object-id xmlns:xlink="http://www.w3.org/1999/xlink" content-type="arpha" xlink:type="simple">2538DA48-2E22-5588-8DCB-CF6374E03CC6</object-id>
              <tp:taxon-name-part taxon-name-part-type="genus" reg="Entoloma">Entoloma</tp:taxon-name-part>
              <tp:taxon-name-part taxon-name-part-type="species" reg="reductum">reductum</tp:taxon-name-part>
              <object-id xmlns:xlink="http://www.w3.org/1999/xlink" content-type="mycobank" xlink:type="simple">817513</object-id>
            </tp:taxon-name><tp:taxon-authority>Xiao L. He &amp; E. Horak</tp:taxon-authority><tp:taxon-status xmlns:xlink="http://www.w3.org/1999/xlink" xlink:type="simple">sp. nov.</tp:taxon-status><xref ref-type="fig" rid="F1">Figures 1i, j, k</xref><xref ref-type="fig" rid="F6">, 6</xref></tp:nomenclature><tp:treatment-sec sec-type="material" id="SECID0E4VBG"><title>Type.</title><p>China. Yunnan Prov.: Binchuan County, Jizu Mountain, ca. 2600 m elev., <named-content xmlns:xlink="http://www.w3.org/1999/xlink" content-type="dwc:verbatimCoordinates" xlink:type="simple"><named-content content-type="geo-json" specific-use="{&#34;type&#34;:&#34;Point&#34;,&#34;coordinates&#34;:[100.350000,25.966667]}" id="NCID0EGWBG" xlink:type="simple">25°58'N, 100°21'E</named-content></named-content>, on rotten stump of <italic><tp:taxon-name><tp:taxon-name-part taxon-name-part-type="genus" reg="Castanopsis">Castanopsis</tp:taxon-name-part></tp:taxon-name></italic> sp., 8 September 2015, <italic>X.L. He</italic> (<italic><abbrev xmlns:xlink="http://www.w3.org/1999/xlink" content-type="institution" xlink:title="Mycological Herbarium of Soil and Fertilizer Institute, Sichuan Academy of Agricultural Sciences" id="ABBRID0EVWBG" xlink:type="simple">SAAS</abbrev> 1091</italic>, holotype; <italic>ZT 13607</italic>, isotype).</p></tp:treatment-sec><tp:treatment-sec sec-type="Sequences ex holotype" id="SECID0E4WBG"><title>Sequences ex holotype.</title><p><ext-link xmlns:xlink="http://www.w3.org/1999/xlink" ext-link-type="gen" xlink:href="KU312123" xlink:type="simple">KU312123</ext-link> (ITS), <ext-link xmlns:xlink="http://www.w3.org/1999/xlink" ext-link-type="gen" xlink:href="KU534232" xlink:type="simple">KU534232</ext-link> (nLSU), <ext-link xmlns:xlink="http://www.w3.org/1999/xlink" ext-link-type="gen" xlink:href="KU534480" xlink:type="simple">KU534480</ext-link> (RPB2), <ext-link xmlns:xlink="http://www.w3.org/1999/xlink" ext-link-type="gen" xlink:href="KU534419" xlink:type="simple">KU534419</ext-link> (mtSSU).</p></tp:treatment-sec><tp:treatment-sec sec-type="etymology" id="SECID0ECXBG"><title>Etymology.</title><p><italic><tp:taxon-name><tp:taxon-name-part taxon-name-part-type="genus" reg="Entoloma"/><tp:taxon-name-part taxon-name-part-type="species" reg="reductum">reductum</tp:taxon-name-part></tp:taxon-name></italic> (Lat.), referring to the reduced stipe.</p></tp:treatment-sec><tp:treatment-sec sec-type="diagnosis" id="SECID0ESXBG"><title>Diagnosis.</title><p><italic><tp:taxon-name><tp:taxon-name-part taxon-name-part-type="genus" reg="Entoloma">Entoloma</tp:taxon-name-part> <tp:taxon-name-part taxon-name-part-type="species" reg="reductum">reductum</tp:taxon-name-part></tp:taxon-name></italic> is similar to <italic><tp:taxon-name><tp:taxon-name-part taxon-name-part-type="genus" reg="Entoloma">E.</tp:taxon-name-part> <tp:taxon-name-part taxon-name-part-type="species" reg="byssisedum">byssisedum</tp:taxon-name-part></tp:taxon-name></italic> but differs by the size of the basidiospores.</p><p>Pileus 8–25 mm broad, conchate, broadly convex to applanate, greyish at first, becoming greyish-brown with age, entirely matted-tomentose or matted-fibrillose, fibrils greyish-white, slightly hygrophanous, margin weakly transparent-striate. Lamellae moderately close, with two tiers of lamellulae, adnate, ventricose, up to 4 mm wide, whitish or pale greyish at first, becoming pink or rust pinkish with age, entire edges concolorous. Stipe 1–2.5 × 0.5–1 mm, lateral, strongly reduced, pale grey brownish, covered with minute pale greyish fibrils, base with white mycelium. Rhizoids absent. Context thin, greyish, unchanging on exposure. Odour absent. Taste not distinctive.</p><p>Basidiospores 8–10.5 (12) × 6–7.5 µm (<italic>x</italic> = 8.8 ± 0.2 × 6.6 ± 0.3 µm), Q = 1.25–1.61, <bold><italic>Q</italic></bold> = 1.35 ± 0.05, 5–6-angled, heterodiametric in profile view. Basidia 20–34 × 8–11 µm, clavate, 4-spored, clampless. Lamellar edge fertile. Cheilocystidia, pleurocystidia and caulocystidia absent. Pileipellis a cutis composed of cylindric hyphae, terminal cells (25–) 40–65 × 5–7 µm, repent or slightly uplifted, cylindrical or slender clavate, non-gelatinised wall thin, smooth or minutely encrusted with slightly pale brown pigment. Oleiferous hyphae present in pileipellis. Clamp connections present in the pileipellis.</p></tp:treatment-sec><tp:treatment-sec sec-type="habitat" id="SECID0EWYBG"><title>Habitat.</title><p>On decayed stump of <italic><tp:taxon-name><tp:taxon-name-part taxon-name-part-type="genus" reg="Castanopsis">Castanopsis</tp:taxon-name-part></tp:taxon-name></italic> sp.; on soil or rock amongst moss in forest dominated by <italic><tp:taxon-name><tp:taxon-name-part taxon-name-part-type="genus" reg="Quercus">Quercus</tp:taxon-name-part></tp:taxon-name></italic> sp.</p></tp:treatment-sec><tp:treatment-sec sec-type="material" id="SECID0EKZBG"><title>Additional materials examined.</title><p>China. Sichuan Prov.: Yajiang County, Gexigou National Nature Reserve, ca. 2800 m elev., <named-content xmlns:xlink="http://www.w3.org/1999/xlink" content-type="dwc:verbatimCoordinates" xlink:type="simple"><named-content content-type="geo-json" specific-use="{&#34;type&#34;:&#34;Point&#34;,&#34;coordinates&#34;:[101.000000,30.050000]}" id="NCID0ETZBG" xlink:type="simple">30°03'N, 101°E</named-content></named-content>, on rock amongst moss, 6 August 2015, <italic>X.L. He</italic> (<italic><abbrev xmlns:xlink="http://www.w3.org/1999/xlink" content-type="institution" xlink:title="Mycological Herbarium of Soil and Fertilizer Institute, Sichuan Academy of Agricultural Sciences" id="ABBRID0E2ZBG" xlink:type="simple">SAAS</abbrev> 1016</italic>); on soil amongst moss, 3 August 2014, <italic>X.L. He</italic> (<italic><abbrev xmlns:xlink="http://www.w3.org/1999/xlink" content-type="institution" xlink:title="Mycological Herbarium of Soil and Fertilizer Institute, Sichuan Academy of Agricultural Sciences" id="ABBRID0EE1BG" xlink:type="simple">SAAS</abbrev> 1897</italic>); on rock amongst moss, 3 August 2014, <italic>X.L. He</italic> (<italic><abbrev xmlns:xlink="http://www.w3.org/1999/xlink" content-type="institution" xlink:title="Mycological Herbarium of Soil and Fertilizer Institute, Sichuan Academy of Agricultural Sciences" id="ABBRID0EN1BG" xlink:type="simple">SAAS</abbrev> 2068</italic>). Yunnan Prov.: Binchuan County, Jizu Mountain, ca. 2600 m elev., <named-content xmlns:xlink="http://www.w3.org/1999/xlink" content-type="dwc:verbatimCoordinates" xlink:type="simple"><named-content content-type="geo-json" specific-use="{&#34;type&#34;:&#34;Point&#34;,&#34;coordinates&#34;:[100.350000,25.966667]}" id="NCID0EW1BG" xlink:type="simple">25°58'N, 100°21'E</named-content></named-content>, on decayed stump of <italic><tp:taxon-name><tp:taxon-name-part taxon-name-part-type="genus" reg="Castanopsis">Castanopsis</tp:taxon-name-part></tp:taxon-name></italic> sp., 8 September 2015, <italic>X.L. He</italic> (<italic><abbrev xmlns:xlink="http://www.w3.org/1999/xlink" content-type="institution" xlink:title="Mycological Herbarium of Soil and Fertilizer Institute, Sichuan Academy of Agricultural Sciences" id="ABBRID0EF2BG" xlink:type="simple">SAAS</abbrev> 1608</italic>; <italic>ZT 13606</italic>).</p></tp:treatment-sec><tp:treatment-sec sec-type="remarks" id="SECID0EN2BG"><title>Remarks.</title><p><italic><tp:taxon-name><tp:taxon-name-part taxon-name-part-type="genus" reg="Entoloma">Entoloma</tp:taxon-name-part> <tp:taxon-name-part taxon-name-part-type="species" reg="reductum">reductum</tp:taxon-name-part></tp:taxon-name></italic> is unique by the combined features of pleurotoid, greyish-brown basidiomes, presence of brownish encrusting and intracellular pigment and presence of scattered clamp connections.</p><p><italic><tp:taxon-name><tp:taxon-name-part taxon-name-part-type="genus" reg="Entoloma">Entoloma</tp:taxon-name-part> <tp:taxon-name-part taxon-name-part-type="species" reg="reductum">reductum</tp:taxon-name-part></tp:taxon-name></italic> can be confused with <italic><tp:taxon-name><tp:taxon-name-part taxon-name-part-type="genus" reg="Entoloma">E.</tp:taxon-name-part> <tp:taxon-name-part taxon-name-part-type="species" reg="byssisedum">byssisedum</tp:taxon-name-part></tp:taxon-name></italic> (Pers.) Donk; however, the latter species is separated by the larger basidiospores (9.5–12 × 6.5–8.0 µm, <xref ref-type="bibr" rid="B31">Noordeloos 2004</xref>). <tp:taxon-name><tp:taxon-name-part taxon-name-part-type="genus" reg="Entoloma">E.</tp:taxon-name-part> <tp:taxon-name-part taxon-name-part-type="species" reg="byssisedum">byssisedum</tp:taxon-name-part> <tp:taxon-name-part taxon-name-part-type="infraspecific-rank">var.</tp:taxon-name-part> <tp:taxon-name-part taxon-name-part-type="variety" reg="microsporum">microsporum</tp:taxon-name-part></tp:taxon-name> is separated by the more reniform and paler coloured pileus and, in addition, the two species are well distinguished by their ITS and RPB2 sequences. <italic><tp:taxon-name><tp:taxon-name-part taxon-name-part-type="genus" reg="Claudopus">Claudopus</tp:taxon-name-part> <tp:taxon-name-part taxon-name-part-type="species" reg="dulcisaporus">dulcisaporus</tp:taxon-name-part></tp:taxon-name></italic> Largent, described from North America, shares with <italic><tp:taxon-name><tp:taxon-name-part taxon-name-part-type="genus" reg="Entoloma">E.</tp:taxon-name-part> <tp:taxon-name-part taxon-name-part-type="species" reg="reductum">reductum</tp:taxon-name-part></tp:taxon-name></italic> the brown basidiomes and the size of the basidiospores, but it can be distinguished not only by the presence of abundant cheilocystidia, but also the habitat (<xref ref-type="bibr" rid="B20">Largent 1994</xref>). <italic><tp:taxon-name><tp:taxon-name-part taxon-name-part-type="genus" reg="Claudopus">Claudopus</tp:taxon-name-part> <tp:taxon-name-part taxon-name-part-type="species" reg="graveolens">graveolens</tp:taxon-name-part></tp:taxon-name></italic> Largent is distinguished by smooth and bicolorous pileus, presence of cheilocystidia (<xref ref-type="bibr" rid="B19">Largent 1976</xref>); finally, <italic><tp:taxon-name><tp:taxon-name-part taxon-name-part-type="genus" reg="Claudopus">C.</tp:taxon-name-part> <tp:taxon-name-part taxon-name-part-type="species" reg="avellaneus">avellaneus</tp:taxon-name-part></tp:taxon-name></italic> differs by the narrower basidiospores (8–10 × 5–6 µm, <xref ref-type="bibr" rid="B28">Murrill 1917</xref>).</p><fig id="F6" position="float" orientation="portrait"><object-id xmlns:xlink="http://www.w3.org/1999/xlink" content-type="doi" xlink:type="simple">10.3897/mycokeys.61.46446.figure6</object-id><object-id xmlns:xlink="http://www.w3.org/1999/xlink" content-type="arpha" xlink:type="simple">D78B9604-C3F9-5CCE-8EC9-88FADFA88A28</object-id><label>Figure 6.</label><caption><p>Microscopic structures of <italic><tp:taxon-name><tp:taxon-name-part taxon-name-part-type="genus" reg="Entoloma">Entoloma</tp:taxon-name-part> <tp:taxon-name-part taxon-name-part-type="species" reg="reductum">reductum</tp:taxon-name-part></tp:taxon-name></italic> (holotype) <bold>a</bold> Basidiospores <bold>b</bold> Pileipellis.</p></caption><graphic xmlns:xlink="http://www.w3.org/1999/xlink" xlink:href="mycokeys-61-001-g006.jpg" position="float" orientation="portrait" xlink:type="simple" id="oo_362625.jpg"><uri content-type="original_file" xlink:type="simple">https://binary.pensoft.net/fig/362625</uri></graphic></fig></tp:treatment-sec><tp:treatment-sec><!--Section generated to contain objects referenced in tp:taxon-treatment.--><fig id="F1" position="float" orientation="portrait"><object-id xmlns:xlink="http://www.w3.org/1999/xlink" content-type="doi" xlink:type="simple">10.3897/mycokeys.61.46446.figure1</object-id><object-id xmlns:xlink="http://www.w3.org/1999/xlink" content-type="arpha" xlink:type="simple">ED1EED75-DEB7-5613-AE51-99BC9FB18590</object-id><label>Figure 1.</label><caption><p>Basidiomes of <italic><tp:taxon-name><tp:taxon-name-part taxon-name-part-type="genus" reg="Claudopus">Claudopus</tp:taxon-name-part></tp:taxon-name></italic> species <bold>a</bold> Basidiomes of <italic><tp:taxon-name><tp:taxon-name-part taxon-name-part-type="genus" reg="Entoloma">E.</tp:taxon-name-part> <tp:taxon-name-part taxon-name-part-type="species" reg="conchatum">conchatum</tp:taxon-name-part></tp:taxon-name></italic> on soil (<abbrev xmlns:xlink="http://www.w3.org/1999/xlink" content-type="institution" xlink:title="Mycological Herbarium of Soil and Fertilizer Institute, Sichuan Academy of Agricultural Sciences" id="ABBRID0EP6AE" xlink:type="simple">SAAS</abbrev> 1712) <bold>b</bold> Basidiomes of <italic><tp:taxon-name><tp:taxon-name-part taxon-name-part-type="genus" reg="Entoloma">E.</tp:taxon-name-part> <tp:taxon-name-part taxon-name-part-type="species" reg="conchatum">conchatum</tp:taxon-name-part></tp:taxon-name></italic> on stem of live <italic><tp:taxon-name><tp:taxon-name-part taxon-name-part-type="genus" reg="Pinus">Pinus</tp:taxon-name-part></tp:taxon-name></italic> (<abbrev xmlns:xlink="http://www.w3.org/1999/xlink" content-type="institution" xlink:title="Mycological Herbarium of Soil and Fertilizer Institute, Sichuan Academy of Agricultural Sciences" id="ABBRID0EJAAG" xlink:type="simple">SAAS</abbrev> 1014) <bold>c</bold> Pileus of <italic><tp:taxon-name><tp:taxon-name-part taxon-name-part-type="genus" reg="Entoloma">E.</tp:taxon-name-part> <tp:taxon-name-part taxon-name-part-type="species" reg="flabellatum">flabellatum</tp:taxon-name-part></tp:taxon-name></italic> (<abbrev xmlns:xlink="http://www.w3.org/1999/xlink" content-type="institution" xlink:title="Mycological Herbarium of Soil and Fertilizer Institute, Sichuan Academy of Agricultural Sciences" id="ABBRID0E2AAG" xlink:type="simple">SAAS</abbrev> 1501) <bold>d</bold> Lamellae of <italic><tp:taxon-name><tp:taxon-name-part taxon-name-part-type="genus" reg="Entoloma">E.</tp:taxon-name-part> <tp:taxon-name-part taxon-name-part-type="species" reg="flabellatum">flabellatum</tp:taxon-name-part></tp:taxon-name></italic> (<abbrev xmlns:xlink="http://www.w3.org/1999/xlink" content-type="institution" xlink:title="Mycological Herbarium of Soil and Fertilizer Institute, Sichuan Academy of Agricultural Sciences" id="ABBRID0ENBAG" xlink:type="simple">SAAS</abbrev> 1080) <bold>e</bold> Basidiomes of <italic><tp:taxon-name><tp:taxon-name-part taxon-name-part-type="genus" reg="Claudopus">C.</tp:taxon-name-part> <tp:taxon-name-part taxon-name-part-type="species" reg="gregarious">gregarious</tp:taxon-name-part></tp:taxon-name></italic> on bark-wood of live <italic><tp:taxon-name><tp:taxon-name-part taxon-name-part-type="genus" reg="Castanopsis">Castanopsis</tp:taxon-name-part></tp:taxon-name></italic> (<abbrev xmlns:xlink="http://www.w3.org/1999/xlink" content-type="institution" xlink:title="Mycological Herbarium of Soil and Fertilizer Institute, Sichuan Academy of Agricultural Sciences" id="ABBRID0EGCAG" xlink:type="simple">SAAS</abbrev> 1220) <bold>f</bold> Red droplets on the lamellar edges of <italic><tp:taxon-name><tp:taxon-name-part taxon-name-part-type="genus" reg="Entoloma">E.</tp:taxon-name-part> <tp:taxon-name-part taxon-name-part-type="species" reg="gregarium">gregarium</tp:taxon-name-part></tp:taxon-name></italic> (<abbrev xmlns:xlink="http://www.w3.org/1999/xlink" content-type="institution" xlink:title="Mycological Herbarium of Soil and Fertilizer Institute, Sichuan Academy of Agricultural Sciences" id="ABBRID0EYCAG" xlink:type="simple">SAAS</abbrev> 1493) <bold>g</bold> Basidiomes of <italic><tp:taxon-name><tp:taxon-name-part taxon-name-part-type="genus" reg="Entoloma">E.</tp:taxon-name-part> <tp:taxon-name-part taxon-name-part-type="species" reg="pleurotoides">pleurotoides</tp:taxon-name-part></tp:taxon-name></italic> on decaying bark-wood of <italic><tp:taxon-name><tp:taxon-name-part taxon-name-part-type="genus" reg="Castanopsis">Castanopsis</tp:taxon-name-part></tp:taxon-name></italic> (<abbrev xmlns:xlink="http://www.w3.org/1999/xlink" content-type="institution" xlink:title="Mycological Herbarium of Soil and Fertilizer Institute, Sichuan Academy of Agricultural Sciences" id="ABBRID0ERDAG" xlink:type="simple">SAAS</abbrev> 1215) <bold>h</bold> Basidiomes of <italic><tp:taxon-name><tp:taxon-name-part taxon-name-part-type="genus" reg="Entoloma">E.</tp:taxon-name-part> <tp:taxon-name-part taxon-name-part-type="species" reg="pleurotoides">pleurotoides</tp:taxon-name-part></tp:taxon-name></italic> on bark-wood of live <italic><tp:taxon-name><tp:taxon-name-part taxon-name-part-type="genus" reg="Castanopsis">Castanopsis</tp:taxon-name-part></tp:taxon-name></italic> (<abbrev xmlns:xlink="http://www.w3.org/1999/xlink" content-type="institution" xlink:title="Mycological Herbarium of Soil and Fertilizer Institute, Sichuan Academy of Agricultural Sciences" id="ABBRID0EKEAG" xlink:type="simple">SAAS</abbrev> 1252) <bold>i</bold> Basidiomes of <italic><tp:taxon-name><tp:taxon-name-part taxon-name-part-type="genus" reg="Entoloma">E.</tp:taxon-name-part> <tp:taxon-name-part taxon-name-part-type="species" reg="reductum">reductum</tp:taxon-name-part></tp:taxon-name></italic> on decaying stump of <italic><tp:taxon-name><tp:taxon-name-part taxon-name-part-type="genus" reg="Castanopsis">Castanopsis</tp:taxon-name-part></tp:taxon-name></italic> (holotype, <abbrev xmlns:xlink="http://www.w3.org/1999/xlink" content-type="institution" xlink:title="Mycological Herbarium of Soil and Fertilizer Institute, Sichuan Academy of Agricultural Sciences" id="ABBRID0EDFAG" xlink:type="simple">SAAS</abbrev> 1091) <bold>j</bold> Mature basidiomes of <italic><tp:taxon-name><tp:taxon-name-part taxon-name-part-type="genus" reg="Entoloma">E.</tp:taxon-name-part> <tp:taxon-name-part taxon-name-part-type="species" reg="reductum">reductum</tp:taxon-name-part></tp:taxon-name></italic> on rock (<abbrev xmlns:xlink="http://www.w3.org/1999/xlink" content-type="institution" xlink:title="Mycological Herbarium of Soil and Fertilizer Institute, Sichuan Academy of Agricultural Sciences" id="ABBRID0EVFAG" xlink:type="simple">SAAS</abbrev> 2068) <bold>k</bold> Young basidiomes of <italic><tp:taxon-name><tp:taxon-name-part taxon-name-part-type="genus" reg="Entoloma">E.</tp:taxon-name-part> <tp:taxon-name-part taxon-name-part-type="species" reg="reductum">reductum</tp:taxon-name-part></tp:taxon-name></italic> on soil (<abbrev xmlns:xlink="http://www.w3.org/1999/xlink" content-type="institution" xlink:title="Mycological Herbarium of Soil and Fertilizer Institute, Sichuan Academy of Agricultural Sciences" id="ABBRID0EHGAG" xlink:type="simple">SAAS</abbrev> 1016) <bold>l</bold> Lamellae of <tp:taxon-name><tp:taxon-name-part taxon-name-part-type="genus" reg="Entoloma">E.</tp:taxon-name-part> <tp:taxon-name-part taxon-name-part-type="species" reg="byssisedum">byssisedum</tp:taxon-name-part> <tp:taxon-name-part taxon-name-part-type="infraspecific-rank">var.</tp:taxon-name-part> <tp:taxon-name-part taxon-name-part-type="variety" reg="microsporum">microsporum</tp:taxon-name-part></tp:taxon-name> (<abbrev xmlns:xlink="http://www.w3.org/1999/xlink" content-type="institution" xlink:title="Mycological Herbarium of Soil and Fertilizer Institute, Sichuan Academy of Agricultural Sciences" id="ABBRID0E6GAG" xlink:type="simple">SAAS</abbrev> 1828) <bold>m</bold> Basidiomes of <tp:taxon-name><tp:taxon-name-part taxon-name-part-type="genus" reg="Entoloma">E.</tp:taxon-name-part> <tp:taxon-name-part taxon-name-part-type="species" reg="byssisedum">byssisedum</tp:taxon-name-part> <tp:taxon-name-part taxon-name-part-type="infraspecific-rank">var.</tp:taxon-name-part> <tp:taxon-name-part taxon-name-part-type="variety" reg="microsporum">microsporum</tp:taxon-name-part></tp:taxon-name> on decaying stump of <italic><tp:taxon-name><tp:taxon-name-part taxon-name-part-type="genus" reg="Betula">Betula</tp:taxon-name-part></tp:taxon-name></italic> (<abbrev xmlns:xlink="http://www.w3.org/1999/xlink" content-type="institution" xlink:title="Mycological Herbarium of Soil and Fertilizer Institute, Sichuan Academy of Agricultural Sciences" id="ABBRID0E5HAG" xlink:type="simple">SAAS</abbrev> 1160).</p></caption><graphic xmlns:xlink="http://www.w3.org/1999/xlink" xlink:href="mycokeys-61-001-g001.jpg" position="float" orientation="portrait" xlink:type="simple" id="oo_362620.jpg"><uri content-type="original_file" xlink:type="simple">https://binary.pensoft.net/fig/362620</uri></graphic></fig></tp:treatment-sec><ref-list><ref id="B31"><mixed-citation xmlns:xlink="http://www.w3.org/1999/xlink" xlink:type="simple"><person-group><name name-style="western"><surname>Noordeloos</surname><given-names>ME</given-names></name></person-group> (<year>2004</year>) <italic><tp:taxon-name><tp:taxon-name-part taxon-name-part-type="genus">Entoloma</tp:taxon-name-part></tp:taxon-name></italic> s.l. <tp:taxon-name><tp:taxon-name-part taxon-name-part-type="kingdom">Fungi</tp:taxon-name-part></tp:taxon-name> Europaei, vol. 5a. Edizione Candusso, Italy.</mixed-citation></ref><ref id="B20"><mixed-citation xmlns:xlink="http://www.w3.org/1999/xlink" xlink:type="simple"><person-group><name name-style="western"><surname>Largent</surname><given-names>DL</given-names></name></person-group> (<year>1994</year>) Entolomatoid fungi of the western United States and Alaska. Mad River Press Inc, Eureka, CA.</mixed-citation></ref><ref id="B19"><mixed-citation xmlns:xlink="http://www.w3.org/1999/xlink" xlink:type="simple"><person-group><name name-style="western"><surname>Largent</surname><given-names>DL</given-names></name></person-group> (<year>1976</year>) <article-title>A new species of <italic><tp:taxon-name><tp:taxon-name-part taxon-name-part-type="genus">Claudopus</tp:taxon-name-part></tp:taxon-name></italic> from Northern California.</article-title><source>Madroño</source><volume>23</volume>: <fpage>376</fpage>–<lpage>378</lpage>.</mixed-citation></ref><ref id="B28"><mixed-citation xmlns:xlink="http://www.w3.org/1999/xlink" xlink:type="simple"><person-group><name name-style="western"><surname>Murrill</surname><given-names>WA</given-names></name></person-group> (<year>1917</year>) <article-title><tp:taxon-name><tp:taxon-name-part taxon-name-part-type="family">Agaricaceae</tp:taxon-name-part></tp:taxon-name> (pars), Agariceae (pars). North American Flora.</article-title><volume>10</volume>: <fpage>78</fpage>–<lpage>80</lpage>. <ext-link xlink:type="simple" ext-link-type="doi" xlink:href="10.2307/3753039">https://doi.org/10.2307/3753039</ext-link></mixed-citation></ref></ref-list></tp:taxon-treatment>
