# Supplementary material for: Descriptions of five new species in Entoloma subgenus Claudopus from China, with molecular phylogeny of Entoloma s.l
Source: MycoKeys. 2019 Dec 5;61:1–26. doi: 10.3897/mycokeys.61.46446 (PMC6908510; doi:10.3897/mycokeys.61.46446)
Supplement: XML Treatment for Entoloma byssisedum var. microsporum [file mycokeys.61.46446-treatment6.xml]

<!DOCTYPE tp:taxon-treatment
  PUBLIC "-//TaxonX//DTD Taxonomic Treatment Publishing DTD v0 20100105//EN" "tax-treatment-NSO.dtd">
<tp:taxon-treatment xmlns:tp="http://www.plazi.org/taxpub"><tp:treatment-meta><kwd-group><label>Taxon classification</label><kwd><named-content xmlns:xlink="http://www.w3.org/1999/xlink" content-type="kingdom">Fungi</named-content></kwd><kwd><named-content xmlns:xlink="http://www.w3.org/1999/xlink" content-type="order">Agaricales</named-content></kwd><kwd><named-content xmlns:xlink="http://www.w3.org/1999/xlink" content-type="family">Entolomataceae</named-content></kwd></kwd-group><mixed-citation publication-type="journal"><person-group><name><surname>He</surname><given-names>Xiao-Lan</given-names></name><name><surname>Horak</surname><given-names>Egon</given-names></name><name><surname>Wang</surname><given-names>Di</given-names></name><name><surname>Li</surname><given-names>Tai-Hui</given-names></name><name><surname>Peng</surname><given-names>Wei-Hong</given-names></name><name><surname>Gan</surname><given-names>Bing-Cheng</given-names></name></person-group><article-title>Descriptions of five new species in <italic><tp:taxon-name><tp:taxon-name-part taxon-name-part-type="genus" reg="Entoloma">Entoloma</tp:taxon-name-part></tp:taxon-name></italic> subgenus <italic><tp:taxon-name><tp:taxon-name-part taxon-name-part-type="genus" reg="Entoloma"/><tp:taxon-name-part taxon-name-part-type="subgenus" reg="Claudopus">Claudopus</tp:taxon-name-part></tp:taxon-name></italic> from China, with molecular phylogeny of <italic><tp:taxon-name><tp:taxon-name-part taxon-name-part-type="genus" reg="Entoloma">Entoloma</tp:taxon-name-part></tp:taxon-name></italic> s.l.</article-title><source>MycoKeys</source><day>05</day><month>12</month><year>2019</year><volume>61</volume><fpage>1</fpage><lpage>26</lpage><pub-id pub-id-type="doi">10.3897/mycokeys.61.46446</pub-id></mixed-citation></tp:treatment-meta><tp:nomenclature><label>6.</label><tp:taxon-name><object-id xmlns:xlink="http://www.w3.org/1999/xlink" content-type="arpha" xlink:type="simple">B2AA2990-48FB-56A3-A3C6-2F396B4F8804</object-id>
              <tp:taxon-name-part taxon-name-part-type="genus" reg="Entoloma">Entoloma</tp:taxon-name-part>
              <tp:taxon-name-part taxon-name-part-type="species" reg="byssisedum">byssisedum</tp:taxon-name-part>
              <tp:taxon-name-part taxon-name-part-type="infraspecific-rank">var.</tp:taxon-name-part>
              <tp:taxon-name-part taxon-name-part-type="variety" reg="microsporum">microsporum</tp:taxon-name-part>
            </tp:taxon-name><tp:taxon-authority>Esteve-Rav. &amp; Noordel.</tp:taxon-authority><xref ref-type="fig" rid="F1">Figures 1l, m</xref><xref ref-type="fig" rid="F7">, 7</xref></tp:nomenclature><tp:treatment-sec sec-type="material" id="SECID0EUBAI"><title>Description of Chinese material.</title><p>Pileus 5–20 mm, reniform, broadly convex, expanding to applanate, whitish-grey to greyish, entirely matted-tomentose to matted-appressed fibrillose, fibrils whitish, slightly hygrophanous, not striate. Lamellae with 2–3 tiers of lamellulae, adnexed, ventricose, up to 2.5 mm wide, moderately close, pale greyish at first, becoming greyish-pink, entire margin concolorous. Stipe 1–5 × 0.5–1 mm, strongly reduced, lateral, grey, covered with minutely, pale greyish fibrils, at base with white hairy mycelium. Basal rhizoids present, white. Context thin, unchanging. Odour absent. Taste not distinctive.</p><p>Basidiospores 8–10 × 5.5–7 (7.5) µm (<italic>x</italic> = 9 ± 0.3 × 6.5 ± 0.2 µm), Q = 1.29–1.52, <bold><italic>Q</italic></bold> = 1.39 ± 0.04, 5–6 (7)-angled, heterodiametric in profile view. Basidia 30–34 × 9–11 µm, clavate, 4-spored, rarely 2-spored, clampless. Lamellar edge fertile. Cheilocystidia, pleurocystidia and caulocystidia absent. Pileipellis a cutis composed of cylindrical hyphae, repent terminal cells (30–) 35–50 × 4–7 µm, cylindrical (or slender subclavate), non-gelatinised wall thin, smooth or minutely encrusted with pale brown pigment. Oleiferous hyphae numerous in pileipellis. Clamp-connections present in the pileipellis.</p></tp:treatment-sec><tp:treatment-sec sec-type="habitat" id="SECID0EACAI"><title>Habitat.</title><p>On decaying stump of <italic><tp:taxon-name><tp:taxon-name-part taxon-name-part-type="genus" reg="Betula">Betula</tp:taxon-name-part></tp:taxon-name></italic> sp. in deciduous forest dominated by <italic><tp:taxon-name><tp:taxon-name-part taxon-name-part-type="genus" reg="Betula">Betula</tp:taxon-name-part></tp:taxon-name></italic> sp. and <italic><tp:taxon-name><tp:taxon-name-part taxon-name-part-type="genus" reg="Quercus">Quercus</tp:taxon-name-part></tp:taxon-name></italic> sp.</p></tp:treatment-sec><tp:treatment-sec sec-type="material" id="SECID0E2CAI"><title>Materials examined.</title><p>China. Sichuan Prov.: Kangding County, Mugecuo, ca. 2700 m elev., <named-content xmlns:xlink="http://www.w3.org/1999/xlink" content-type="dwc:verbatimCoordinates" xlink:type="simple"><named-content content-type="geo-json" specific-use="{&#34;type&#34;:&#34;Point&#34;,&#34;coordinates&#34;:[102.383333,30.216667]}" id="NCID0EEDAI" xlink:type="simple">30°13'N, 101°83'E</named-content></named-content>, on decaying stump of <italic><tp:taxon-name><tp:taxon-name-part taxon-name-part-type="genus" reg="Betula">Betula</tp:taxon-name-part></tp:taxon-name></italic> sp., 4 August 2015, <italic>X.L. He</italic> (<italic><abbrev xmlns:xlink="http://www.w3.org/1999/xlink" content-type="institution" xlink:title="Mycological Herbarium of Soil and Fertilizer Institute, Sichuan Academy of Agricultural Sciences" id="ABBRID0ETDAI" xlink:type="simple">SAAS</abbrev> 1160</italic>); on decaying stump of <italic><tp:taxon-name><tp:taxon-name-part taxon-name-part-type="genus" reg="Betula">Betula</tp:taxon-name-part></tp:taxon-name></italic> sp., 3 September 2015, <italic>X.L. He</italic> (<italic><abbrev xmlns:xlink="http://www.w3.org/1999/xlink" content-type="institution" xlink:title="Mycological Herbarium of Soil and Fertilizer Institute, Sichuan Academy of Agricultural Sciences" id="ABBRID0EDEAI" xlink:type="simple">SAAS</abbrev> 1828</italic>); on decaying stump of <italic><tp:taxon-name><tp:taxon-name-part taxon-name-part-type="genus" reg="Betula">Betula</tp:taxon-name-part></tp:taxon-name></italic> sp., 3 September 2015, <italic>X.L. He</italic> (<italic><abbrev xmlns:xlink="http://www.w3.org/1999/xlink" content-type="institution" xlink:title="Mycological Herbarium of Soil and Fertilizer Institute, Sichuan Academy of Agricultural Sciences" id="ABBRID0ETEAI" xlink:type="simple">SAAS</abbrev> 1279</italic>; <italic>ZT 13608</italic>). Xizang Autonomous Region (Tibet): Linzhi County, Kadinggou, ca. 2980 m elev., <named-content xmlns:xlink="http://www.w3.org/1999/xlink" content-type="dwc:verbatimCoordinates" xlink:type="simple"><named-content content-type="geo-json" specific-use="{&#34;type&#34;:&#34;Point&#34;,&#34;coordinates&#34;:[93.416667,29.833333]}" id="NCID0E5EAI" xlink:type="simple">29°50'N, 93°25'E</named-content></named-content>, on decaying stump of <italic><tp:taxon-name><tp:taxon-name-part taxon-name-part-type="genus" reg="Betula">Betula</tp:taxon-name-part></tp:taxon-name></italic> sp., 25 September 2014, <italic>X.L. He</italic> (<italic><abbrev xmlns:xlink="http://www.w3.org/1999/xlink" content-type="institution" xlink:title="Mycological Herbarium of Soil and Fertilizer Institute, Sichuan Academy of Agricultural Sciences" id="ABBRID0ENFAI" xlink:type="simple">SAAS</abbrev> 1025</italic>); Linzhi County, Sejila Mountain, ca. 3600 m elev., <named-content xmlns:xlink="http://www.w3.org/1999/xlink" content-type="dwc:verbatimCoordinates" xlink:type="simple"><named-content content-type="geo-json" specific-use="{&#34;type&#34;:&#34;Point&#34;,&#34;coordinates&#34;:[94.416667,29.583333]}" id="NCID0EWFAI" xlink:type="simple">29°35'N, 94°25'E</named-content></named-content>, on decaying stump of <italic><tp:taxon-name><tp:taxon-name-part taxon-name-part-type="genus" reg="Betula">Betula</tp:taxon-name-part></tp:taxon-name></italic> sp., 24 September 2014, <italic>X.L. He</italic> (<italic><abbrev xmlns:xlink="http://www.w3.org/1999/xlink" content-type="institution" xlink:title="Mycological Herbarium of Soil and Fertilizer Institute, Sichuan Academy of Agricultural Sciences" id="ABBRID0EFGAI" xlink:type="simple">SAAS</abbrev> 1953</italic>).</p></tp:treatment-sec><tp:treatment-sec sec-type="remarks" id="SECID0ELGAI"><title>Remarks.</title><p><tp:taxon-name><tp:taxon-name-part taxon-name-part-type="genus" reg="Entoloma">Entoloma</tp:taxon-name-part> <tp:taxon-name-part taxon-name-part-type="species" reg="byssisedum">byssisedum</tp:taxon-name-part> <tp:taxon-name-part taxon-name-part-type="infraspecific-rank">var.</tp:taxon-name-part> <tp:taxon-name-part taxon-name-part-type="variety" reg="microsporum">microsporum</tp:taxon-name-part></tp:taxon-name> closely resembles typical <italic><tp:taxon-name><tp:taxon-name-part taxon-name-part-type="genus" reg="Entoloma">E.</tp:taxon-name-part> <tp:taxon-name-part taxon-name-part-type="species" reg="byssisedum">byssisedum</tp:taxon-name-part></tp:taxon-name></italic> by its small crepidotoid pale greyish-brown basidiomes whose pileipellis is covered with fine, whitish arachnoid fibrils and lateral, strongly reduced to absent stipe. However, the basidiospores of the Chinese specimens are distinctly smaller as recorded for typical <italic><tp:taxon-name><tp:taxon-name-part taxon-name-part-type="genus" reg="Entoloma">E.</tp:taxon-name-part> <tp:taxon-name-part taxon-name-part-type="species" reg="byssisedum">byssisedum</tp:taxon-name-part></tp:taxon-name></italic> and, thus, the morphotaxonomic characters correspond well with European collections of <tp:taxon-name><tp:taxon-name-part taxon-name-part-type="genus" reg="Entoloma">E.</tp:taxon-name-part> <tp:taxon-name-part taxon-name-part-type="species" reg="byssisedum">byssisedum</tp:taxon-name-part> <tp:taxon-name-part taxon-name-part-type="infraspecific-rank">var.</tp:taxon-name-part> <tp:taxon-name-part taxon-name-part-type="variety" reg="microsporum">microsporum</tp:taxon-name-part></tp:taxon-name> (<xref ref-type="bibr" rid="B31">Noordeloos 2004</xref>). The identification is further supported by ITS sequences which demonstrate that the Chinese specimens of <tp:taxon-name><tp:taxon-name-part taxon-name-part-type="genus" reg="Entoloma">E.</tp:taxon-name-part> <tp:taxon-name-part taxon-name-part-type="species" reg="byssisedum">byssisedum</tp:taxon-name-part> <tp:taxon-name-part taxon-name-part-type="infraspecific-rank">var.</tp:taxon-name-part> <tp:taxon-name-part taxon-name-part-type="variety" reg="microsporum">microsporum</tp:taxon-name-part></tp:taxon-name> are 99% identical as compared to those reported for European material (<ext-link xmlns:xlink="http://www.w3.org/1999/xlink" ext-link-type="gen" xlink:href="KJ001409" xlink:type="simple">KJ001409</ext-link>). It is noteworthy that, in GenBank, there are two sequences labelled “<italic><tp:taxon-name><tp:taxon-name-part taxon-name-part-type="genus" reg="Entoloma">E.</tp:taxon-name-part> <tp:taxon-name-part taxon-name-part-type="species" reg="byssisedum">byssisedum</tp:taxon-name-part></tp:taxon-name></italic>” (<ext-link xmlns:xlink="http://www.w3.org/1999/xlink" ext-link-type="gen" xlink:href="EU784209" xlink:type="simple">EU784209</ext-link>, <ext-link xmlns:xlink="http://www.w3.org/1999/xlink" ext-link-type="gen" xlink:href="KJ001413" xlink:type="simple">KJ001413</ext-link>) which, however, are significantly different. The ITS sequences of the Chinese <tp:taxon-name><tp:taxon-name-part taxon-name-part-type="genus" reg="Entoloma">E.</tp:taxon-name-part> <tp:taxon-name-part taxon-name-part-type="species" reg="byssisedum">byssisedum</tp:taxon-name-part> <tp:taxon-name-part taxon-name-part-type="infraspecific-rank">var.</tp:taxon-name-part> <tp:taxon-name-part taxon-name-part-type="variety" reg="microsporum">microsporum</tp:taxon-name-part></tp:taxon-name> are 97% identical to <ext-link xmlns:xlink="http://www.w3.org/1999/xlink" ext-link-type="gen" xlink:href="EU784209" xlink:type="simple">EU784209</ext-link> but do not correspond with <ext-link xmlns:xlink="http://www.w3.org/1999/xlink" ext-link-type="gen" xlink:href="KJ001413" xlink:type="simple">KJ001413</ext-link>. Accordingly, it could be speculated that <tp:taxon-name><tp:taxon-name-part taxon-name-part-type="genus" reg="Entoloma">E.</tp:taxon-name-part> <tp:taxon-name-part taxon-name-part-type="species" reg="byssisedum">byssisedum</tp:taxon-name-part> <tp:taxon-name-part taxon-name-part-type="infraspecific-rank">var.</tp:taxon-name-part> <tp:taxon-name-part taxon-name-part-type="variety" reg="microsporum">microsporum</tp:taxon-name-part></tp:taxon-name> and <tp:taxon-name><tp:taxon-name-part taxon-name-part-type="genus" reg="Entoloma">E.</tp:taxon-name-part> <tp:taxon-name-part taxon-name-part-type="species" reg="byssisedum">byssisedum</tp:taxon-name-part> <tp:taxon-name-part taxon-name-part-type="infraspecific-rank">var.</tp:taxon-name-part> <tp:taxon-name-part taxon-name-part-type="variety" reg="byssisedum">byssisedum</tp:taxon-name-part></tp:taxon-name> actually represent two different species.</p><fig id="F7" position="float" orientation="portrait"><object-id xmlns:xlink="http://www.w3.org/1999/xlink" content-type="doi" xlink:type="simple">10.3897/mycokeys.61.46446.figure7</object-id><object-id xmlns:xlink="http://www.w3.org/1999/xlink" content-type="arpha" xlink:type="simple">080CC3E4-087F-5AE5-87E7-52D869AE5EAD</object-id><label>Figure 7.</label><caption><p>Microscopic structures of <tp:taxon-name><tp:taxon-name-part taxon-name-part-type="genus" reg="Entoloma">Entoloma</tp:taxon-name-part> <tp:taxon-name-part taxon-name-part-type="species" reg="byssisedum">byssisedum</tp:taxon-name-part> <tp:taxon-name-part taxon-name-part-type="infraspecific-rank">var.</tp:taxon-name-part> <tp:taxon-name-part taxon-name-part-type="variety" reg="microsporum">microsporum</tp:taxon-name-part></tp:taxon-name> (<abbrev xmlns:xlink="http://www.w3.org/1999/xlink" content-type="institution" xlink:title="Mycological Herbarium of Soil and Fertilizer Institute, Sichuan Academy of Agricultural Sciences" id="ABBRID0EVLAI" xlink:type="simple">SAAS</abbrev> 1279) <bold>a</bold> Basidiospores <bold>b</bold> Basidia <bold>c</bold> Pileipellis.</p></caption><graphic xmlns:xlink="http://www.w3.org/1999/xlink" xlink:href="mycokeys-61-001-g007.jpg" position="float" orientation="portrait" xlink:type="simple" id="oo_362626.jpg"><uri content-type="original_file" xlink:type="simple">https://binary.pensoft.net/fig/362626</uri></graphic></fig></tp:treatment-sec><tp:treatment-sec><!--Section generated to contain objects referenced in tp:taxon-treatment.--><fig id="F1" position="float" orientation="portrait"><object-id xmlns:xlink="http://www.w3.org/1999/xlink" content-type="doi" xlink:type="simple">10.3897/mycokeys.61.46446.figure1</object-id><object-id xmlns:xlink="http://www.w3.org/1999/xlink" content-type="arpha" xlink:type="simple">ED1EED75-DEB7-5613-AE51-99BC9FB18590</object-id><label>Figure 1.</label><caption><p>Basidiomes of <italic><tp:taxon-name><tp:taxon-name-part taxon-name-part-type="genus" reg="Claudopus">Claudopus</tp:taxon-name-part></tp:taxon-name></italic> species <bold>a</bold> Basidiomes of <italic><tp:taxon-name><tp:taxon-name-part taxon-name-part-type="genus" reg="Entoloma">E.</tp:taxon-name-part> <tp:taxon-name-part taxon-name-part-type="species" reg="conchatum">conchatum</tp:taxon-name-part></tp:taxon-name></italic> on soil (<abbrev xmlns:xlink="http://www.w3.org/1999/xlink" content-type="institution" xlink:title="Mycological Herbarium of Soil and Fertilizer Institute, Sichuan Academy of Agricultural Sciences" id="ABBRID0EP6AE" xlink:type="simple">SAAS</abbrev> 1712) <bold>b</bold> Basidiomes of <italic><tp:taxon-name><tp:taxon-name-part taxon-name-part-type="genus" reg="Entoloma">E.</tp:taxon-name-part> <tp:taxon-name-part taxon-name-part-type="species" reg="conchatum">conchatum</tp:taxon-name-part></tp:taxon-name></italic> on stem of live <italic><tp:taxon-name><tp:taxon-name-part taxon-name-part-type="genus" reg="Pinus">Pinus</tp:taxon-name-part></tp:taxon-name></italic> (<abbrev xmlns:xlink="http://www.w3.org/1999/xlink" content-type="institution" xlink:title="Mycological Herbarium of Soil and Fertilizer Institute, Sichuan Academy of Agricultural Sciences" id="ABBRID0EJAAG" xlink:type="simple">SAAS</abbrev> 1014) <bold>c</bold> Pileus of <italic><tp:taxon-name><tp:taxon-name-part taxon-name-part-type="genus" reg="Entoloma">E.</tp:taxon-name-part> <tp:taxon-name-part taxon-name-part-type="species" reg="flabellatum">flabellatum</tp:taxon-name-part></tp:taxon-name></italic> (<abbrev xmlns:xlink="http://www.w3.org/1999/xlink" content-type="institution" xlink:title="Mycological Herbarium of Soil and Fertilizer Institute, Sichuan Academy of Agricultural Sciences" id="ABBRID0E2AAG" xlink:type="simple">SAAS</abbrev> 1501) <bold>d</bold> Lamellae of <italic><tp:taxon-name><tp:taxon-name-part taxon-name-part-type="genus" reg="Entoloma">E.</tp:taxon-name-part> <tp:taxon-name-part taxon-name-part-type="species" reg="flabellatum">flabellatum</tp:taxon-name-part></tp:taxon-name></italic> (<abbrev xmlns:xlink="http://www.w3.org/1999/xlink" content-type="institution" xlink:title="Mycological Herbarium of Soil and Fertilizer Institute, Sichuan Academy of Agricultural Sciences" id="ABBRID0ENBAG" xlink:type="simple">SAAS</abbrev> 1080) <bold>e</bold> Basidiomes of <italic><tp:taxon-name><tp:taxon-name-part taxon-name-part-type="genus" reg="Claudopus">C.</tp:taxon-name-part> <tp:taxon-name-part taxon-name-part-type="species" reg="gregarious">gregarious</tp:taxon-name-part></tp:taxon-name></italic> on bark-wood of live <italic><tp:taxon-name><tp:taxon-name-part taxon-name-part-type="genus" reg="Castanopsis">Castanopsis</tp:taxon-name-part></tp:taxon-name></italic> (<abbrev xmlns:xlink="http://www.w3.org/1999/xlink" content-type="institution" xlink:title="Mycological Herbarium of Soil and Fertilizer Institute, Sichuan Academy of Agricultural Sciences" id="ABBRID0EGCAG" xlink:type="simple">SAAS</abbrev> 1220) <bold>f</bold> Red droplets on the lamellar edges of <italic><tp:taxon-name><tp:taxon-name-part taxon-name-part-type="genus" reg="Entoloma">E.</tp:taxon-name-part> <tp:taxon-name-part taxon-name-part-type="species" reg="gregarium">gregarium</tp:taxon-name-part></tp:taxon-name></italic> (<abbrev xmlns:xlink="http://www.w3.org/1999/xlink" content-type="institution" xlink:title="Mycological Herbarium of Soil and Fertilizer Institute, Sichuan Academy of Agricultural Sciences" id="ABBRID0EYCAG" xlink:type="simple">SAAS</abbrev> 1493) <bold>g</bold> Basidiomes of <italic><tp:taxon-name><tp:taxon-name-part taxon-name-part-type="genus" reg="Entoloma">E.</tp:taxon-name-part> <tp:taxon-name-part taxon-name-part-type="species" reg="pleurotoides">pleurotoides</tp:taxon-name-part></tp:taxon-name></italic> on decaying bark-wood of <italic><tp:taxon-name><tp:taxon-name-part taxon-name-part-type="genus" reg="Castanopsis">Castanopsis</tp:taxon-name-part></tp:taxon-name></italic> (<abbrev xmlns:xlink="http://www.w3.org/1999/xlink" content-type="institution" xlink:title="Mycological Herbarium of Soil and Fertilizer Institute, Sichuan Academy of Agricultural Sciences" id="ABBRID0ERDAG" xlink:type="simple">SAAS</abbrev> 1215) <bold>h</bold> Basidiomes of <italic><tp:taxon-name><tp:taxon-name-part taxon-name-part-type="genus" reg="Entoloma">E.</tp:taxon-name-part> <tp:taxon-name-part taxon-name-part-type="species" reg="pleurotoides">pleurotoides</tp:taxon-name-part></tp:taxon-name></italic> on bark-wood of live <italic><tp:taxon-name><tp:taxon-name-part taxon-name-part-type="genus" reg="Castanopsis">Castanopsis</tp:taxon-name-part></tp:taxon-name></italic> (<abbrev xmlns:xlink="http://www.w3.org/1999/xlink" content-type="institution" xlink:title="Mycological Herbarium of Soil and Fertilizer Institute, Sichuan Academy of Agricultural Sciences" id="ABBRID0EKEAG" xlink:type="simple">SAAS</abbrev> 1252) <bold>i</bold> Basidiomes of <italic><tp:taxon-name><tp:taxon-name-part taxon-name-part-type="genus" reg="Entoloma">E.</tp:taxon-name-part> <tp:taxon-name-part taxon-name-part-type="species" reg="reductum">reductum</tp:taxon-name-part></tp:taxon-name></italic> on decaying stump of <italic><tp:taxon-name><tp:taxon-name-part taxon-name-part-type="genus" reg="Castanopsis">Castanopsis</tp:taxon-name-part></tp:taxon-name></italic> (holotype, <abbrev xmlns:xlink="http://www.w3.org/1999/xlink" content-type="institution" xlink:title="Mycological Herbarium of Soil and Fertilizer Institute, Sichuan Academy of Agricultural Sciences" id="ABBRID0EDFAG" xlink:type="simple">SAAS</abbrev> 1091) <bold>j</bold> Mature basidiomes of <italic><tp:taxon-name><tp:taxon-name-part taxon-name-part-type="genus" reg="Entoloma">E.</tp:taxon-name-part> <tp:taxon-name-part taxon-name-part-type="species" reg="reductum">reductum</tp:taxon-name-part></tp:taxon-name></italic> on rock (<abbrev xmlns:xlink="http://www.w3.org/1999/xlink" content-type="institution" xlink:title="Mycological Herbarium of Soil and Fertilizer Institute, Sichuan Academy of Agricultural Sciences" id="ABBRID0EVFAG" xlink:type="simple">SAAS</abbrev> 2068) <bold>k</bold> Young basidiomes of <italic><tp:taxon-name><tp:taxon-name-part taxon-name-part-type="genus" reg="Entoloma">E.</tp:taxon-name-part> <tp:taxon-name-part taxon-name-part-type="species" reg="reductum">reductum</tp:taxon-name-part></tp:taxon-name></italic> on soil (<abbrev xmlns:xlink="http://www.w3.org/1999/xlink" content-type="institution" xlink:title="Mycological Herbarium of Soil and Fertilizer Institute, Sichuan Academy of Agricultural Sciences" id="ABBRID0EHGAG" xlink:type="simple">SAAS</abbrev> 1016) <bold>l</bold> Lamellae of <tp:taxon-name><tp:taxon-name-part taxon-name-part-type="genus" reg="Entoloma">E.</tp:taxon-name-part> <tp:taxon-name-part taxon-name-part-type="species" reg="byssisedum">byssisedum</tp:taxon-name-part> <tp:taxon-name-part taxon-name-part-type="infraspecific-rank">var.</tp:taxon-name-part> <tp:taxon-name-part taxon-name-part-type="variety" reg="microsporum">microsporum</tp:taxon-name-part></tp:taxon-name> (<abbrev xmlns:xlink="http://www.w3.org/1999/xlink" content-type="institution" xlink:title="Mycological Herbarium of Soil and Fertilizer Institute, Sichuan Academy of Agricultural Sciences" id="ABBRID0E6GAG" xlink:type="simple">SAAS</abbrev> 1828) <bold>m</bold> Basidiomes of <tp:taxon-name><tp:taxon-name-part taxon-name-part-type="genus" reg="Entoloma">E.</tp:taxon-name-part> <tp:taxon-name-part taxon-name-part-type="species" reg="byssisedum">byssisedum</tp:taxon-name-part> <tp:taxon-name-part taxon-name-part-type="infraspecific-rank">var.</tp:taxon-name-part> <tp:taxon-name-part taxon-name-part-type="variety" reg="microsporum">microsporum</tp:taxon-name-part></tp:taxon-name> on decaying stump of <italic><tp:taxon-name><tp:taxon-name-part taxon-name-part-type="genus" reg="Betula">Betula</tp:taxon-name-part></tp:taxon-name></italic> (<abbrev xmlns:xlink="http://www.w3.org/1999/xlink" content-type="institution" xlink:title="Mycological Herbarium of Soil and Fertilizer Institute, Sichuan Academy of Agricultural Sciences" id="ABBRID0E5HAG" xlink:type="simple">SAAS</abbrev> 1160).</p></caption><graphic xmlns:xlink="http://www.w3.org/1999/xlink" xlink:href="mycokeys-61-001-g001.jpg" position="float" orientation="portrait" xlink:type="simple" id="oo_362620.jpg"><uri content-type="original_file" xlink:type="simple">https://binary.pensoft.net/fig/362620</uri></graphic></fig></tp:treatment-sec><ref-list><ref id="B31"><mixed-citation xmlns:xlink="http://www.w3.org/1999/xlink" xlink:type="simple"><person-group><name name-style="western"><surname>Noordeloos</surname><given-names>ME</given-names></name></person-group> (<year>2004</year>) <italic><tp:taxon-name><tp:taxon-name-part taxon-name-part-type="genus">Entoloma</tp:taxon-name-part></tp:taxon-name></italic> s.l. <tp:taxon-name><tp:taxon-name-part taxon-name-part-type="kingdom">Fungi</tp:taxon-name-part></tp:taxon-name> Europaei, vol. 5a. Edizione Candusso, Italy.</mixed-citation></ref></ref-list></tp:taxon-treatment>
